# Supplementary material for: (E)-3-(1,3-Benzodioxol-5-yl)-1-{4-[bis­(4-meth­oxy­phen­yl)meth­yl]piperazin-1-yl}prop-2-en-1-one
Source: Acta Crystallogr Sect E Struct Rep Online. 2012 Feb 10;68(Pt 3):o636. doi: 10.1107/S1600536812004345 (PMC3295430; doi:10.1107/S1600536812004345)
Supplement: Supplementary file 1 [file e-68-0o636-sup1.cif]

##############################################################################
#                                                                            #
# This CIF contains the data in a paper accepted for publication in          #
# Acta Crystallographica Section E. It conforms to the requirements of       #
# Notes for Authors for Acta Crystallographica Section E, and has been       #
# peer reviewed under the auspices of the IUCr Commission on Journals.       #
#                                                                            #
# Full details of the Crystallographic Information File format               #
# are given in the paper "The Crystallographic Information File (CIF):       #
# a New Standard Archive File for Crystallography" by S. R. Hall, F. H.      #
# Allen and I. D. Brown [Acta Cryst. (1991), A47, 655-685].                  #
#                                                                            #
# The current version of the core CIF dictionary is obtainable from          #
# ftp://ftp.iucr.org/pub/cif_core.dic.                                       #
#                                                                            #
# Software is freely available for graphical display of the structure(s)     #
# in this CIF. For information consult the CIF software page                 #
# http://www.iucr.org/resources/cif/software.                                #
#                                                                            #
# This file may be used for bona fide research purposes within the           #
# scientific community so long as proper attribution is given to the journal # 
# article from which it was obtained.                                        #
#                                                                            #
##############################################################################
data_I
_audit_creation_method     SHELXL-97
_chemical_name_systematic
;
(<i>E</i>)-3-(1,3-Benzodioxol-5-yl)-1-{4-[bis(4-
methoxyphenyl)methyl]piperazin-1-yl}prop-2-en-1-one
;
_chemical_name_common     ?
_chemical_formula_moiety     'C29 H30 N2 O5'
_chemical_formula_sum     'C29 H30 N2 O5'
_chemical_formula_iupac     'C29 H30 N2 O5'
_chemical_formula_weight     486.50
_chemical_melting_point     ?
_symmetry_cell_setting     triclinic
_symmetry_space_group_name_H-M     'P -1'
_symmetry_space_group_name_Hall     '-P 1'
loop_
    _symmetry_equiv_pos_as_xyz
    'x, y, z'
    '-x, -y, -z'
_cell_length_a     12.188(2)
_cell_length_b     12.589(3)
_cell_length_c     17.102(3)
_cell_angle_alpha     76.52(3)
_cell_angle_beta     84.10(3)
_cell_angle_gamma     89.95(3)
_cell_volume     2537.5(9)
_cell_formula_units_Z     4
_cell_measurement_reflns_used     25
_cell_measurement_theta_min     9
_cell_measurement_theta_max     13
_cell_measurement_temperature     293(2)
_exptl_crystal_description     block
_exptl_crystal_colour     pale-yellow
_exptl_crystal_size_max     0.30
_exptl_crystal_size_mid     0.20
_exptl_crystal_size_min     0.20
_exptl_crystal_density_diffrn     1.274
_exptl_crystal_density_meas     ?
_exptl_crystal_density_method     'not measured'
_exptl_crystal_F_000     1032
_exptl_absorpt_coefficient_mu     0.087
_exptl_absorpt_correction_type     psi-scan
_exptl_absorpt_process_details     '(North <i>et al.</i>, 1968)'
_exptl_absorpt_correction_T_min     0.9743
_exptl_absorpt_correction_T_max     0.9827
_exptl_special_details
;
;
_diffrn_ambient_temperature     293(2)
_diffrn_radiation_type     MoK\a
_diffrn_radiation_wavelength     0.71073
_diffrn_radiation_source     'fine-focus sealed tube'
_diffrn_radiation_monochromator     graphite
_diffrn_measurement_device_type     'Enraf--Nonius CAD-4'
_diffrn_measurement_method     \w/2\q
_diffrn_detector_area_resol_mean     ?
_diffrn_reflns_number     9818
_diffrn_reflns_av_R_equivalents     0.0147
_diffrn_reflns_av_sigmaI/netI     0.0465
_diffrn_reflns_theta_min     1.23
_diffrn_reflns_theta_max     25.38
_diffrn_reflns_theta_full     25.38
_diffrn_measured_fraction_theta_max     1.000
_diffrn_measured_fraction_theta_full     1.000
_diffrn_reflns_limit_h_min     -14
_diffrn_reflns_limit_h_max     0
_diffrn_reflns_limit_k_min     -15
_diffrn_reflns_limit_k_max     15
_diffrn_reflns_limit_l_min     -20
_diffrn_reflns_limit_l_max     20
_diffrn_standards_number     3
_diffrn_standards_interval_count     200
_diffrn_standards_interval_time     120
_diffrn_standards_decay_%     1
_refine_special_details
;
Refinement of <i>F</i>^2^ against ALL reflections. The weighted <i>R</i>-factor
<i>wR</i> and goodness of fit <i>S</i> are based on <i>F</i>^2^, conventional
<i>R</i>-factors <i>R</i> are based on <i>F</i>, with <i>F</i> set to zero for
negative <i>F</i>^2^. The threshold expression of <i>F</i>^2^ >
\s(<i>F</i>^2^) is used only for calculating <i>R</i>-factors(gt) <i>etc</i>.
and is not relevant to the choice of reflections for refinement.
<i>R</i>-factors based on <i>F</i>^2^ are statistically about twice as large
as those based on <i>F</i>, and <i>R</i>- factors based on ALL data will be
even larger.
;
_reflns_number_total     9340
_reflns_number_gt     5434
_reflns_threshold_expression     I>2\s(I)
_refine_ls_structure_factor_coef     Fsqd
_refine_ls_matrix_type     full
_refine_ls_R_factor_all     0.1173
_refine_ls_R_factor_gt     0.0681
_refine_ls_wR_factor_gt     0.1699
_refine_ls_wR_factor_ref     0.1928
_refine_ls_goodness_of_fit_ref     1.000
_refine_ls_restrained_S_all     1.000
_refine_ls_number_reflns     9340
_refine_ls_number_parameters     649
_refine_ls_number_restraints     0
_refine_ls_hydrogen_treatment     constr
_refine_ls_weighting_scheme     calc
_refine_ls_weighting_details
         'calc w=1/[\s^2^(Fo^2^)+(0.1000P)^2^+0.5000P] where P=(Fo^2^+2Fc^2^)/3'
_atom_sites_solution_hydrogens     geom
_atom_sites_solution_primary     direct
_atom_sites_solution_secondary     difmap
_refine_ls_shift/su_max     0.000
_refine_ls_shift/su_mean     0.000
_refine_diff_density_max     0.205
_refine_diff_density_min     -0.211
_refine_ls_extinction_method     none
_refine_ls_extinction_coef     ?
loop_
    _atom_type_symbol
    _atom_type_description
    _atom_type_scat_dispersion_real
    _atom_type_scat_dispersion_imag
    _atom_type_scat_source
    'C' 'C' 0.0033 0.0016
                         'International Tables Vol C Tables 4.2.6.8 and 6.1.1.4'
    'H' 'H' 0.0000 0.0000
                         'International Tables Vol C Tables 4.2.6.8 and 6.1.1.4'
    'N' 'N' 0.0061 0.0033
                         'International Tables Vol C Tables 4.2.6.8 and 6.1.1.4'
    'O' 'O' 0.0106 0.0060
                         'International Tables Vol C Tables 4.2.6.8 and 6.1.1.4'
_computing_data_collection     'CAD4 EXPRESS (Enraf--Nonius, 1994)'
_computing_cell_refinement     'CAD4 EXPRESS (Enraf--Nonius, 1994)'
_computing_data_reduction     'XCAD4 (Harms & Wocadlo, 1995)'
_computing_structure_solution     'SHELXS97 (Sheldrick, 2008)'
_computing_structure_refinement     'SHELXL97 (Sheldrick, 2008)'
_computing_molecular_graphics     'SHELXL97 (Sheldrick, 2008)'
_computing_publication_material     'SHELXL97 (Sheldrick, 2008)'
loop_
    _atom_site_type_symbol
    _atom_site_label
    _atom_site_fract_x
    _atom_site_fract_y
    _atom_site_fract_z
    _atom_site_U_iso_or_equiv
    _atom_site_adp_type
    _atom_site_calc_flag
    _atom_site_refinement_flags
    _atom_site_occupancy
    _atom_site_symmetry_multiplicity
    _atom_site_disorder_assembly
    _atom_site_disorder_group
    N N1 0.55160(19) 0.55413(18) 0.24848(14) 0.0487(6) Uani d . 1 1 . .
    O O1 1.0307(2) 0.7745(3) 0.1321(2) 0.1103(10) Uani d . 1 1 . .
    C C1 0.7676(3) 0.6823(3) 0.0918(2) 0.0724(10) Uani d . 1 1 . .
    H H1A 0.7386 0.6647 0.0481 0.087 Uiso calc R 1 1 . .
    N N2 0.4762(2) 0.3419(2) 0.34069(16) 0.0588(7) Uani d . 1 1 . .
    O O2 0.3170(2) 1.0136(2) 0.14123(16) 0.0865(8) Uani d . 1 1 . .
    C C2 0.8757(3) 0.7169(3) 0.0836(2) 0.0850(11) Uani d . 1 1 . .
    H H2A 0.9186 0.7222 0.0345 0.102 Uiso calc R 1 1 . .
    O O3 0.50956(19) 0.16387(18) 0.35334(16) 0.0796(7) Uani d . 1 1 . .
    C C3 0.9214(3) 0.7436(3) 0.1462(2) 0.0697(10) Uani d . 1 1 . .
    O O4 -0.1208(2) 0.15508(19) 0.43410(17) 0.0843(8) Uani d . 1 1 . .
    C C4 0.8567(3) 0.7361(3) 0.2173(2) 0.0627(9) Uani d . 1 1 . .
    H H4A 0.8861 0.7552 0.2604 0.075 Uiso calc R 1 1 . .
    O O5 -0.16342(19) -0.00103(19) 0.39582(16) 0.0783(7) Uani d . 1 1 . .
    C C5 0.7486(3) 0.7009(2) 0.22616(18) 0.0563(8) Uani d . 1 1 . .
    H H5A 0.7066 0.6955 0.2755 0.068 Uiso calc R 1 1 . .
    C C6 0.7004(2) 0.6730(2) 0.16372(17) 0.0504(7) Uani d . 1 1 . .
    C C7 0.5795(2) 0.6381(2) 0.17202(17) 0.0520(7) Uani d . 1 1 . .
    H H7A 0.5688 0.6042 0.1272 0.062 Uiso calc R 1 1 . .
    C C8 0.5065(2) 0.7357(2) 0.16465(17) 0.0502(7) Uani d . 1 1 . .
    C C9 0.4540(3) 0.7735(3) 0.09669(19) 0.0656(9) Uani d . 1 1 . .
    H H9A 0.4611 0.7348 0.0564 0.079 Uiso calc R 1 1 . .
    C C10 0.3916(3) 0.8654(3) 0.0851(2) 0.0743(10) Uani d . 1 1 . .
    H H10A 0.3586 0.8887 0.0375 0.089 Uiso calc R 1 1 . .
    C C11 0.3782(3) 0.9229(3) 0.1447(2) 0.0608(8) Uani d . 1 1 . .
    C C12 0.4293(3) 0.8858(3) 0.2137(2) 0.0628(8) Uani d . 1 1 . .
    H H12A 0.4218 0.9240 0.2544 0.075 Uiso calc R 1 1 . .
    C C13 0.4903(3) 0.7947(3) 0.22343(18) 0.0588(8) Uani d . 1 1 . .
    H H13A 0.5224 0.7709 0.2713 0.071 Uiso calc R 1 1 . .
    C C16 0.4343(2) 0.5216(2) 0.26006(19) 0.0533(8) Uani d . 1 1 . .
    H H16A 0.4163 0.4928 0.2149 0.064 Uiso calc R 1 1 . .
    H H16B 0.3896 0.5851 0.2614 0.064 Uiso calc R 1 1 . .
    C C14 1.0783(4) 0.8160(5) 0.1897(4) 0.133(2) Uani d . 1 1 . .
    H H14A 1.1547 0.8340 0.1717 0.200 Uiso calc R 1 1 . .
    H H14B 1.0725 0.7621 0.2401 0.200 Uiso calc R 1 1 . .
    H H14C 1.0406 0.8805 0.1971 0.200 Uiso calc R 1 1 . .
    C C17 0.4079(3) 0.4360(2) 0.3378(2) 0.0581(8) Uani d . 1 1 . .
    H H17A 0.4189 0.4674 0.3832 0.070 Uiso calc R 1 1 . .
    H H17B 0.3310 0.4133 0.3429 0.070 Uiso calc R 1 1 . .
    C C15 0.2702(4) 1.0603(4) 0.0683(3) 0.1136(16) Uani d . 1 1 . .
    H H15A 0.2292 1.1234 0.0747 0.170 Uiso calc R 1 1 . .
    H H15B 0.2219 1.0075 0.0562 0.170 Uiso calc R 1 1 . .
    H H15C 0.3281 1.0815 0.0248 0.170 Uiso calc R 1 1 . .
    C C18 0.5928(2) 0.3711(3) 0.3251(2) 0.0653(9) Uani d . 1 1 . .
    H H18A 0.6350 0.3067 0.3215 0.078 Uiso calc R 1 1 . .
    H H18B 0.6158 0.3984 0.3695 0.078 Uiso calc R 1 1 . .
    C C19 0.6159(2) 0.4572(3) 0.2474(2) 0.0601(8) Uani d . 1 1 . .
    H H19A 0.6938 0.4773 0.2390 0.072 Uiso calc R 1 1 . .
    H H19B 0.5987 0.4275 0.2025 0.072 Uiso calc R 1 1 . .
    C C20 0.4431(3) 0.2357(3) 0.35612(19) 0.0564(8) Uani d . 1 1 . .
    C C21 0.3225(2) 0.2102(2) 0.37468(18) 0.0542(8) Uani d . 1 1 . .
    H H21A 0.2760 0.2612 0.3912 0.065 Uiso calc R 1 1 . .
    C C22 0.2806(3) 0.1167(2) 0.36819(19) 0.0588(8) Uani d . 1 1 . .
    H H22A 0.3309 0.0664 0.3550 0.071 Uiso calc R 1 1 . .
    C C23 0.1643(3) 0.0825(2) 0.37921(18) 0.0534(8) Uani d . 1 1 . .
    C C24 0.0798(3) 0.1440(2) 0.40747(19) 0.0565(8) Uani d . 1 1 . .
    H H24A 0.0958 0.2076 0.4234 0.068 Uiso calc R 1 1 . .
    C C25 -0.0261(3) 0.1082(2) 0.41086(18) 0.0546(8) Uani d . 1 1 . .
    C C26 -0.0519(3) 0.0146(2) 0.38868(19) 0.0565(8) Uani d . 1 1 . .
    C C27 0.0272(3) -0.0484(3) 0.3627(2) 0.0750(10) Uani d . 1 1 . .
    H H27A 0.0095 -0.1130 0.3488 0.090 Uiso calc R 1 1 . .
    C C28 0.1363(3) -0.0123(3) 0.3577(2) 0.0683(9) Uani d . 1 1 . .
    H H28A 0.1923 -0.0535 0.3393 0.082 Uiso calc R 1 1 . .
    C C29 -0.2091(3) 0.0876(3) 0.4238(3) 0.0796(11) Uani d . 1 1 . .
    H H29A -0.2543 0.0614 0.4748 0.096 Uiso calc R 1 1 . .
    H H29B -0.2552 0.1288 0.3849 0.096 Uiso calc R 1 1 . .
    O O6 0.7706(2) 0.0983(2) 0.08851(15) 0.0784(7) Uani d . 1 1 . .
    O O7 1.49740(19) 0.3416(2) 0.07875(14) 0.0782(7) Uani d . 1 1 . .
    O O8 0.99144(18) 0.66771(19) 0.42440(15) 0.0725(7) Uani d . 1 1 . .
    O O9 0.35558(17) 0.62973(18) 0.45580(15) 0.0697(6) Uani d . 1 1 . .
    O O10 0.31739(18) 0.81125(19) 0.43670(15) 0.0721(6) Uani d . 1 1 . .
    N N3 1.02818(19) 0.40906(19) 0.25906(15) 0.0528(6) Uani d . 1 1 . .
    N N4 0.96061(19) 0.5108(2) 0.38878(16) 0.0573(7) Uani d . 1 1 . .
    C C30 0.9733(2) 0.3241(2) 0.15224(18) 0.0531(7) Uani d . 1 1 . .
    C C31 0.9568(3) 0.2196(3) 0.2009(2) 0.0746(11) Uani d . 1 1 . .
    H H31A 0.9916 0.2006 0.2480 0.090 Uiso calc R 1 1 . .
    C C32 0.8902(3) 0.1430(3) 0.1817(2) 0.0746(10) Uani d . 1 1 . .
    H H32A 0.8801 0.0740 0.2162 0.089 Uiso calc R 1 1 . .
    C C33 0.8390(3) 0.1674(3) 0.1126(2) 0.0592(8) Uani d . 1 1 . .
    C C34 0.8552(3) 0.2700(3) 0.0629(2) 0.0710(10) Uani d . 1 1 . .
    H H34A 0.8222 0.2877 0.0150 0.085 Uiso calc R 1 1 . .
    C C35 0.9198(3) 0.3467(3) 0.0833(2) 0.0651(9) Uani d . 1 1 . .
    H H35A 0.9276 0.4163 0.0495 0.078 Uiso calc R 1 1 . .
    C C36 1.0476(2) 0.4080(2) 0.17213(18) 0.0538(8) Uani d . 1 1 . .
    H H36A 1.0288 0.4800 0.1407 0.065 Uiso calc R 1 1 . .
    C C37 1.1677(2) 0.3903(2) 0.14871(17) 0.0514(7) Uani d . 1 1 . .
    C C38 1.2193(3) 0.2976(3) 0.1841(2) 0.0664(9) Uani d . 1 1 . .
    H H38A 1.1789 0.2452 0.2239 0.080 Uiso calc R 1 1 . .
    C C39 1.3285(3) 0.2784(3) 0.1633(2) 0.0657(9) Uani d . 1 1 . .
    H H39A 1.3606 0.2147 0.1895 0.079 Uiso calc R 1 1 . .
    C C40 1.3900(3) 0.3537(3) 0.10347(18) 0.0571(8) Uani d . 1 1 . .
    C C41 1.3401(3) 0.4478(3) 0.06647(19) 0.0643(9) Uani d . 1 1 . .
    H H41A 1.3803 0.4996 0.0259 0.077 Uiso calc R 1 1 . .
    C C42 1.2323(3) 0.4654(3) 0.08904(18) 0.0590(8) Uani d . 1 1 . .
    H H42A 1.2007 0.5299 0.0637 0.071 Uiso calc R 1 1 . .
    C C43 0.7375(5) -0.0016(3) 0.1443(3) 0.127(2) Uani d . 1 1 . .
    H H43A 0.6903 -0.0427 0.1199 0.191 Uiso calc R 1 1 . .
    H H43B 0.6982 0.0135 0.1919 0.191 Uiso calc R 1 1 . .
    H H43C 0.8015 -0.0432 0.1586 0.191 Uiso calc R 1 1 . .
    C C44 1.5496(3) 0.2451(4) 0.1164(3) 0.0907(12) Uani d . 1 1 . .
    H H44A 1.6251 0.2470 0.0937 0.136 Uiso calc R 1 1 . .
    H H44B 1.5121 0.1825 0.1078 0.136 Uiso calc R 1 1 . .
    H H44C 1.5469 0.2406 0.1734 0.136 Uiso calc R 1 1 . .
    C C45 1.0958(2) 0.4951(3) 0.2769(2) 0.0576(8) Uani d . 1 1 . .
    H H45A 1.0779 0.5654 0.2439 0.069 Uiso calc R 1 1 . .
    H H45B 1.1732 0.4824 0.2633 0.069 Uiso calc R 1 1 . .
    C C46 1.0763(3) 0.4974(3) 0.3647(2) 0.0647(9) Uani d . 1 1 . .
    H H46A 1.1010 0.4298 0.3974 0.078 Uiso calc R 1 1 . .
    H H46B 1.1191 0.5571 0.3742 0.078 Uiso calc R 1 1 . .
    C C47 0.8916(3) 0.4280(3) 0.3697(2) 0.0673(9) Uani d . 1 1 . .
    H H47A 0.8145 0.4425 0.3827 0.081 Uiso calc R 1 1 . .
    H H47B 0.9073 0.3567 0.4022 0.081 Uiso calc R 1 1 . .
    C C48 0.9127(2) 0.4279(3) 0.2814(2) 0.0630(9) Uani d . 1 1 . .
    H H48A 0.8673 0.3712 0.2700 0.076 Uiso calc R 1 1 . .
    H H48B 0.8920 0.4976 0.2491 0.076 Uiso calc R 1 1 . .
    C C49 0.9251(2) 0.5981(2) 0.41624(18) 0.0523(7) Uani d . 1 1 . .
    C C50 0.8053(2) 0.6090(2) 0.43409(18) 0.0507(7) Uani d . 1 1 . .
    H H50A 0.7599 0.5468 0.4464 0.061 Uiso calc R 1 1 . .
    C C51 0.7610(2) 0.7044(2) 0.43307(17) 0.0505(7) Uani d . 1 1 . .
    H H51A 0.8106 0.7622 0.4284 0.061 Uiso calc R 1 1 . .
    C C52 0.6441(2) 0.7322(2) 0.43834(17) 0.0463(7) Uani d . 1 1 . .
    C C53 0.6168(3) 0.8402(2) 0.4283(2) 0.0611(9) Uani d . 1 1 . .
    H H53A 0.6734 0.8920 0.4218 0.073 Uiso calc R 1 1 . .
    C C54 0.5091(3) 0.8758(3) 0.4273(2) 0.0670(9) Uani d . 1 1 . .
    H H54A 0.4927 0.9493 0.4212 0.080 Uiso calc R 1 1 . .
    C C55 0.4290(2) 0.7981(3) 0.43584(18) 0.0520(7) Uani d . 1 1 . .
    C C56 0.4537(2) 0.6898(2) 0.44671(17) 0.0485(7) Uani d . 1 1 . .
    C C57 0.5584(2) 0.6537(2) 0.44787(17) 0.0510(7) Uani d . 1 1 . .
    H H57A 0.5733 0.5798 0.4547 0.061 Uiso calc R 1 1 . .
    C C58 0.2750(3) 0.7087(3) 0.4303(2) 0.0738(10) Uani d . 1 1 . .
    H H58C 0.2621 0.7113 0.3749 0.089 Uiso calc R 1 1 . .
    H H58A 0.2059 0.6903 0.4644 0.089 Uiso calc R 1 1 . .
loop_
    _atom_site_aniso_label
    _atom_site_aniso_U_11
    _atom_site_aniso_U_22
    _atom_site_aniso_U_33
    _atom_site_aniso_U_12
    _atom_site_aniso_U_13
    _atom_site_aniso_U_23
    N1 0.0479(14) 0.0481(13) 0.0491(14) -0.0036(11) -0.0107(11) -0.0072(11)
    O1 0.077(2) 0.139(3) 0.108(2) -0.0300(18) 0.0070(17) -0.021(2)
    C1 0.073(2) 0.099(3) 0.047(2) -0.004(2) 0.0015(17) -0.0225(18)
    N2 0.0505(15) 0.0496(15) 0.0735(18) -0.0089(12) -0.0131(13) -0.0059(12)
    O2 0.106(2) 0.0724(16) 0.0827(18) 0.0310(15) -0.0291(15) -0.0137(13)
    C2 0.076(3) 0.113(3) 0.061(2) -0.005(2) 0.015(2) -0.018(2)
    O3 0.0619(15) 0.0553(14) 0.115(2) 0.0031(12) -0.0060(14) -0.0085(13)
    C3 0.050(2) 0.074(2) 0.074(3) -0.0135(17) 0.0056(18) -0.0009(18)
    O4 0.0647(16) 0.0678(15) 0.124(2) -0.0184(13) 0.0136(14) -0.0388(15)
    C4 0.064(2) 0.0597(19) 0.063(2) -0.0105(16) -0.0100(17) -0.0098(16)
    O5 0.0618(15) 0.0709(15) 0.106(2) -0.0196(12) 0.0019(13) -0.0329(14)
    C5 0.058(2) 0.0652(19) 0.0434(18) -0.0069(16) -0.0029(14) -0.0095(14)
    C6 0.0532(18) 0.0504(16) 0.0454(17) 0.0016(14) -0.0040(14) -0.0073(13)
    C7 0.0580(19) 0.0580(18) 0.0429(17) -0.0010(15) -0.0108(14) -0.0152(14)
    C8 0.0561(18) 0.0514(17) 0.0426(17) -0.0038(14) -0.0069(14) -0.0093(13)
    C9 0.076(2) 0.077(2) 0.050(2) 0.0109(19) -0.0222(17) -0.0198(17)
    C10 0.094(3) 0.080(2) 0.052(2) 0.020(2) -0.0315(19) -0.0110(18)
    C11 0.061(2) 0.0577(19) 0.060(2) 0.0036(16) -0.0124(16) -0.0048(16)
    C12 0.073(2) 0.064(2) 0.054(2) 0.0072(18) -0.0119(17) -0.0177(16)
    C13 0.067(2) 0.065(2) 0.0446(18) 0.0085(17) -0.0135(15) -0.0092(15)
    C16 0.0449(17) 0.0508(17) 0.067(2) 0.0010(14) -0.0148(15) -0.0147(15)
    C14 0.101(4) 0.136(5) 0.165(5) -0.045(3) -0.002(4) -0.044(4)
    C17 0.0483(18) 0.0544(18) 0.071(2) -0.0044(15) -0.0053(15) -0.0149(16)
    C15 0.150(4) 0.088(3) 0.106(4) 0.035(3) -0.062(3) -0.009(3)
    C18 0.0488(19) 0.0542(19) 0.088(3) -0.0054(15) -0.0173(17) -0.0019(17)
    C19 0.0414(17) 0.064(2) 0.073(2) -0.0038(15) -0.0098(15) -0.0105(17)
    C20 0.055(2) 0.0545(19) 0.057(2) -0.0021(16) -0.0113(15) -0.0061(15)
    C21 0.0535(19) 0.0526(18) 0.0542(19) -0.0058(15) -0.0048(14) -0.0079(14)
    C22 0.063(2) 0.0482(17) 0.064(2) 0.0012(15) -0.0132(16) -0.0077(15)
    C23 0.060(2) 0.0426(16) 0.0546(18) -0.0077(15) -0.0145(15) -0.0024(13)
    C24 0.066(2) 0.0424(16) 0.060(2) -0.0112(15) -0.0043(16) -0.0114(14)
    C25 0.058(2) 0.0466(17) 0.0555(19) -0.0084(15) 0.0013(15) -0.0079(14)
    C26 0.056(2) 0.0491(17) 0.062(2) -0.0134(15) -0.0076(16) -0.0069(15)
    C27 0.074(3) 0.056(2) 0.101(3) -0.0117(19) -0.013(2) -0.030(2)
    C28 0.066(2) 0.0502(19) 0.094(3) 0.0026(16) -0.0142(19) -0.0240(17)
    C29 0.065(2) 0.068(2) 0.106(3) -0.0165(19) 0.002(2) -0.026(2)
    O6 0.0875(18) 0.0769(16) 0.0730(16) -0.0148(14) -0.0287(13) -0.0134(13)
    O7 0.0628(16) 0.1024(19) 0.0665(16) -0.0013(14) 0.0093(12) -0.0209(14)
    O8 0.0543(14) 0.0714(15) 0.1018(19) -0.0079(12) -0.0103(12) -0.0396(13)
    O9 0.0468(13) 0.0665(14) 0.0915(18) -0.0104(11) 0.0030(12) -0.0139(12)
    O10 0.0505(14) 0.0747(15) 0.0954(18) 0.0078(12) -0.0081(12) -0.0283(13)
    N3 0.0462(15) 0.0557(15) 0.0569(16) -0.0011(12) -0.0034(12) -0.0148(12)
    N4 0.0431(14) 0.0567(15) 0.0786(19) -0.0027(12) -0.0045(13) -0.0298(13)
    C30 0.0544(19) 0.0549(18) 0.0478(18) 0.0033(14) -0.0111(14) -0.0054(14)
    C31 0.109(3) 0.0537(19) 0.063(2) -0.0016(19) -0.042(2) -0.0020(16)
    C32 0.105(3) 0.0507(19) 0.066(2) -0.0030(19) -0.031(2) 0.0012(16)
    C33 0.062(2) 0.0560(19) 0.061(2) 0.0020(16) -0.0155(16) -0.0116(16)
    C34 0.064(2) 0.081(2) 0.061(2) -0.0079(19) -0.0262(17) 0.0064(18)
    C35 0.054(2) 0.066(2) 0.064(2) -0.0082(16) -0.0190(16) 0.0122(16)
    C36 0.0575(19) 0.0482(16) 0.0518(19) 0.0014(14) -0.0139(15) -0.0003(13)
    C37 0.0550(19) 0.0512(17) 0.0451(17) 0.0003(14) -0.0052(14) -0.0055(13)
    C38 0.066(2) 0.063(2) 0.057(2) 0.0062(17) 0.0098(17) 0.0048(16)
    C39 0.068(2) 0.064(2) 0.058(2) 0.0105(17) 0.0030(17) -0.0051(16)
    C40 0.053(2) 0.074(2) 0.0459(18) -0.0055(17) 0.0016(15) -0.0214(16)
    C41 0.058(2) 0.078(2) 0.0488(19) -0.0165(18) 0.0018(16) -0.0015(16)
    C42 0.066(2) 0.0537(18) 0.0529(19) -0.0080(16) -0.0153(16) -0.0001(14)
    C43 0.176(5) 0.074(3) 0.129(4) -0.045(3) -0.059(4) 0.000(3)
    C44 0.064(2) 0.121(3) 0.088(3) 0.023(2) 0.000(2) -0.032(3)
    C45 0.0386(17) 0.0642(19) 0.073(2) 0.0001(14) -0.0091(15) -0.0206(16)
    C46 0.050(2) 0.074(2) 0.078(2) 0.0040(16) -0.0140(17) -0.0315(18)
    C47 0.054(2) 0.061(2) 0.090(3) -0.0096(16) 0.0123(17) -0.0329(18)
    C48 0.0487(19) 0.0580(19) 0.089(3) -0.0051(15) -0.0075(17) -0.0300(17)
    C49 0.0500(18) 0.0514(17) 0.0561(19) -0.0018(15) -0.0078(14) -0.0129(14)
    C50 0.0490(18) 0.0498(17) 0.0547(18) -0.0037(14) -0.0047(14) -0.0151(14)
    C51 0.0495(18) 0.0523(18) 0.0537(18) -0.0048(14) -0.0075(14) -0.0195(14)
    C52 0.0460(17) 0.0503(17) 0.0453(16) 0.0008(13) -0.0061(13) -0.0160(13)
    C53 0.052(2) 0.0508(18) 0.086(2) -0.0072(15) -0.0064(17) -0.0266(16)
    C54 0.063(2) 0.0503(18) 0.092(3) 0.0079(17) -0.0107(19) -0.0258(17)
    C55 0.0442(18) 0.0594(19) 0.0555(19) 0.0022(15) -0.0043(14) -0.0200(15)
    C56 0.0440(18) 0.0527(17) 0.0474(17) -0.0068(14) 0.0005(13) -0.0114(13)
    C57 0.0557(19) 0.0435(16) 0.0525(18) -0.0004(14) 0.0014(14) -0.0117(13)
    C58 0.049(2) 0.079(2) 0.092(3) -0.0057(19) -0.0018(18) -0.020(2)
_geom_special_details
;
All e.s.d.'s (except the e.s.d. in the dihedral angle between two l.s. planes)
are estimated using the full covariance matrix. The cell e.s.d.'s are taken
into account individually in the estimation of e.s.d.'s in distances, angles
and torsion angles; correlations between e.s.d.'s in cell parameters are only
used when they are defined by crystal symmetry. An approximate (isotropic)
treatment of cell e.s.d.'s is used for estimating e.s.d.'s involving l.s.
planes.
;
loop_
    _geom_bond_atom_site_label_1
    _geom_bond_atom_site_label_2
    _geom_bond_site_symmetry_2
    _geom_bond_distance
    _geom_bond_publ_flag
    N1 C19 . 1.452(4) ?
    N1 C16 . 1.469(3) ?
    N1 C7 . 1.486(4) ?
    O1 C3 . 1.369(4) ?
    O1 C14 . 1.393(6) ?
    C1 C2 . 1.371(5) ?
    C1 C6 . 1.386(4) ?
    C1 H1A . 0.9300 ?
    N2 C20 . 1.354(4) ?
    N2 C17 . 1.443(4) ?
    N2 C18 . 1.450(4) ?
    O2 C11 . 1.356(4) ?
    O2 C15 . 1.425(4) ?
    C2 C3 . 1.364(5) ?
    C2 H2A . 0.9300 ?
    O3 C20 . 1.219(4) ?
    C3 C4 . 1.365(5) ?
    O4 C25 . 1.361(4) ?
    O4 C29 . 1.422(4) ?
    C4 C5 . 1.372(4) ?
    C4 H4A . 0.9300 ?
    O5 C26 . 1.362(4) ?
    O5 C29 . 1.406(4) ?
    C5 C6 . 1.383(4) ?
    C5 H5A . 0.9300 ?
    C6 C7 . 1.521(4) ?
    C7 C8 . 1.506(4) ?
    C7 H7A . 0.9800 ?
    C8 C9 . 1.372(4) ?
    C8 C13 . 1.381(4) ?
    C9 C10 . 1.370(4) ?
    C9 H9A . 0.9300 ?
    C10 C11 . 1.378(5) ?
    C10 H10A . 0.9300 ?
    C11 C12 . 1.376(4) ?
    C12 C13 . 1.353(4) ?
    C12 H12A . 0.9300 ?
    C13 H13A . 0.9300 ?
    C16 C17 . 1.509(4) ?
    C16 H16A . 0.9700 ?
    C16 H16B . 0.9700 ?
    C14 H14A . 0.9600 ?
    C14 H14B . 0.9600 ?
    C14 H14C . 0.9600 ?
    C17 H17A . 0.9700 ?
    C17 H17B . 0.9700 ?
    C15 H15A . 0.9600 ?
    C15 H15B . 0.9600 ?
    C15 H15C . 0.9600 ?
    C18 C19 . 1.508(4) ?
    C18 H18A . 0.9700 ?
    C18 H18B . 0.9700 ?
    C19 H19A . 0.9700 ?
    C19 H19B . 0.9700 ?
    C20 C21 . 1.490(4) ?
    C21 C22 . 1.316(4) ?
    C21 H21A . 0.9300 ?
    C22 C23 . 1.462(4) ?
    C22 H22A . 0.9300 ?
    C23 C28 . 1.380(4) ?
    C23 C24 . 1.402(4) ?
    C24 C25 . 1.358(4) ?
    C24 H24A . 0.9300 ?
    C25 C26 . 1.366(4) ?
    C26 C27 . 1.353(5) ?
    C27 C28 . 1.394(5) ?
    C27 H27A . 0.9300 ?
    C28 H28A . 0.9300 ?
    C29 H29A . 0.9700 ?
    C29 H29B . 0.9700 ?
    O6 C33 . 1.364(4) ?
    O6 C43 . 1.420(5) ?
    O7 C40 . 1.354(4) ?
    O7 C44 . 1.419(4) ?
    O8 C49 . 1.234(3) ?
    O9 C56 . 1.391(3) ?
    O9 C58 . 1.424(4) ?
    O10 C55 . 1.369(3) ?
    O10 C58 . 1.423(4) ?
    N3 C48 . 1.454(4) ?
    N3 C45 . 1.467(4) ?
    N3 C36 . 1.484(4) ?
    N4 C49 . 1.347(4) ?
    N4 C46 . 1.448(4) ?
    N4 C47 . 1.455(4) ?
    C30 C35 . 1.377(4) ?
    C30 C31 . 1.386(4) ?
    C30 C36 . 1.511(4) ?
    C31 C32 . 1.379(4) ?
    C31 H31A . 0.9300 ?
    C32 C33 . 1.364(4) ?
    C32 H32A . 0.9300 ?
    C33 C34 . 1.373(4) ?
    C34 C35 . 1.375(4) ?
    C34 H34A . 0.9300 ?
    C35 H35A . 0.9300 ?
    C36 C37 . 1.508(4) ?
    C36 H36A . 0.9800 ?
    C37 C38 . 1.368(4) ?
    C37 C42 . 1.393(4) ?
    C38 C39 . 1.378(4) ?
    C38 H38A . 0.9300 ?
    C39 C40 . 1.377(4) ?
    C39 H39A . 0.9300 ?
    C40 C41 . 1.379(4) ?
    C41 C42 . 1.365(4) ?
    C41 H41A . 0.9300 ?
    C42 H42A . 0.9300 ?
    C43 H43A . 0.9600 ?
    C43 H43B . 0.9600 ?
    C43 H43C . 0.9600 ?
    C44 H44A . 0.9600 ?
    C44 H44B . 0.9600 ?
    C44 H44C . 0.9600 ?
    C45 C46 . 1.503(4) ?
    C45 H45A . 0.9700 ?
    C45 H45B . 0.9700 ?
    C46 H46A . 0.9700 ?
    C46 H46B . 0.9700 ?
    C47 C48 . 1.506(5) ?
    C47 H47A . 0.9700 ?
    C47 H47B . 0.9700 ?
    C48 H48A . 0.9700 ?
    C48 H48B . 0.9700 ?
    C49 C50 . 1.473(4) ?
    C50 C51 . 1.313(4) ?
    C50 H50A . 0.9300 ?
    C51 C52 . 1.466(4) ?
    C51 H51A . 0.9300 ?
    C52 C53 . 1.375(4) ?
    C52 C57 . 1.409(4) ?
    C53 C54 . 1.387(4) ?
    C53 H53A . 0.9300 ?
    C54 C55 . 1.356(4) ?
    C54 H54A . 0.9300 ?
    C55 C56 . 1.371(4) ?
    C56 C57 . 1.355(4) ?
    C57 H57A . 0.9300 ?
    C58 H58C . 0.9700 ?
    C58 H58A . 0.9700 ?
loop_
    _geom_angle_atom_site_label_1
    _geom_angle_atom_site_label_2
    _geom_angle_atom_site_label_3
    _geom_angle_site_symmetry_1
    _geom_angle_site_symmetry_3
    _geom_angle
    _geom_angle_publ_flag
    C19 N1 C16 . . 108.0(2) ?
    C19 N1 C7 . . 109.9(2) ?
    C16 N1 C7 . . 111.7(2) ?
    C3 O1 C14 . . 118.8(4) ?
    C2 C1 C6 . . 121.7(3) ?
    C2 C1 H1A . . 119.2 ?
    C6 C1 H1A . . 119.2 ?
    C20 N2 C17 . . 127.6(3) ?
    C20 N2 C18 . . 120.0(3) ?
    C17 N2 C18 . . 112.3(2) ?
    C11 O2 C15 . . 118.7(3) ?
    C3 C2 C1 . . 121.0(3) ?
    C3 C2 H2A . . 119.5 ?
    C1 C2 H2A . . 119.5 ?
    C2 C3 C4 . . 118.5(3) ?
    C2 C3 O1 . . 116.3(3) ?
    C4 C3 O1 . . 125.3(4) ?
    C25 O4 C29 . . 106.4(2) ?
    C3 C4 C5 . . 120.8(3) ?
    C3 C4 H4A . . 119.6 ?
    C5 C4 H4A . . 119.6 ?
    C26 O5 C29 . . 106.1(2) ?
    C4 C5 C6 . . 121.9(3) ?
    C4 C5 H5A . . 119.0 ?
    C6 C5 H5A . . 119.0 ?
    C5 C6 C1 . . 116.2(3) ?
    C5 C6 C7 . . 122.2(3) ?
    C1 C6 C7 . . 121.6(3) ?
    N1 C7 C8 . . 112.9(2) ?
    N1 C7 C6 . . 110.2(2) ?
    C8 C7 C6 . . 110.7(2) ?
    N1 C7 H7A . . 107.6 ?
    C8 C7 H7A . . 107.6 ?
    C6 C7 H7A . . 107.6 ?
    C9 C8 C13 . . 115.7(3) ?
    C9 C8 C7 . . 121.1(3) ?
    C13 C8 C7 . . 123.2(3) ?
    C10 C9 C8 . . 123.4(3) ?
    C10 C9 H9A . . 118.3 ?
    C8 C9 H9A . . 118.3 ?
    C9 C10 C11 . . 119.3(3) ?
    C9 C10 H10A . . 120.4 ?
    C11 C10 H10A . . 120.4 ?
    O2 C11 C12 . . 116.8(3) ?
    O2 C11 C10 . . 125.0(3) ?
    C12 C11 C10 . . 118.3(3) ?
    C13 C12 C11 . . 121.1(3) ?
    C13 C12 H12A . . 119.5 ?
    C11 C12 H12A . . 119.5 ?
    C12 C13 C8 . . 122.3(3) ?
    C12 C13 H13A . . 118.9 ?
    C8 C13 H13A . . 118.9 ?
    N1 C16 C17 . . 110.8(2) ?
    N1 C16 H16A . . 109.5 ?
    C17 C16 H16A . . 109.5 ?
    N1 C16 H16B . . 109.5 ?
    C17 C16 H16B . . 109.5 ?
    H16A C16 H16B . . 108.1 ?
    O1 C14 H14A . . 109.5 ?
    O1 C14 H14B . . 109.5 ?
    H14A C14 H14B . . 109.5 ?
    O1 C14 H14C . . 109.5 ?
    H14A C14 H14C . . 109.5 ?
    H14B C14 H14C . . 109.5 ?
    N2 C17 C16 . . 111.7(3) ?
    N2 C17 H17A . . 109.3 ?
    C16 C17 H17A . . 109.3 ?
    N2 C17 H17B . . 109.3 ?
    C16 C17 H17B . . 109.3 ?
    H17A C17 H17B . . 107.9 ?
    O2 C15 H15A . . 109.5 ?
    O2 C15 H15B . . 109.5 ?
    H15A C15 H15B . . 109.5 ?
    O2 C15 H15C . . 109.5 ?
    H15A C15 H15C . . 109.5 ?
    H15B C15 H15C . . 109.5 ?
    N2 C18 C19 . . 110.7(3) ?
    N2 C18 H18A . . 109.5 ?
    C19 C18 H18A . . 109.5 ?
    N2 C18 H18B . . 109.5 ?
    C19 C18 H18B . . 109.5 ?
    H18A C18 H18B . . 108.1 ?
    N1 C19 C18 . . 111.7(3) ?
    N1 C19 H19A . . 109.3 ?
    C18 C19 H19A . . 109.3 ?
    N1 C19 H19B . . 109.3 ?
    C18 C19 H19B . . 109.3 ?
    H19A C19 H19B . . 107.9 ?
    O3 C20 N2 . . 121.0(3) ?
    O3 C20 C21 . . 121.3(3) ?
    N2 C20 C21 . . 117.7(3) ?
    C22 C21 C20 . . 121.2(3) ?
    C22 C21 H21A . . 119.4 ?
    C20 C21 H21A . . 119.4 ?
    C21 C22 C23 . . 127.7(3) ?
    C21 C22 H22A . . 116.2 ?
    C23 C22 H22A . . 116.2 ?
    C28 C23 C24 . . 118.7(3) ?
    C28 C23 C22 . . 118.4(3) ?
    C24 C23 C22 . . 122.9(3) ?
    C25 C24 C23 . . 118.1(3) ?
    C25 C24 H24A . . 121.0 ?
    C23 C24 H24A . . 121.0 ?
    C24 C25 O4 . . 128.6(3) ?
    C24 C25 C26 . . 122.2(3) ?
    O4 C25 C26 . . 109.2(3) ?
    C27 C26 O5 . . 128.0(3) ?
    C27 C26 C25 . . 121.6(3) ?
    O5 C26 C25 . . 110.4(3) ?
    C26 C27 C28 . . 117.0(3) ?
    C26 C27 H27A . . 121.5 ?
    C28 C27 H27A . . 121.5 ?
    C23 C28 C27 . . 122.4(3) ?
    C23 C28 H28A . . 118.8 ?
    C27 C28 H28A . . 118.8 ?
    O5 C29 O4 . . 108.0(3) ?
    O5 C29 H29A . . 110.1 ?
    O4 C29 H29A . . 110.1 ?
    O5 C29 H29B . . 110.1 ?
    O4 C29 H29B . . 110.1 ?
    H29A C29 H29B . . 108.4 ?
    C33 O6 C43 . . 117.7(3) ?
    C40 O7 C44 . . 117.9(3) ?
    C56 O9 C58 . . 104.8(2) ?
    C55 O10 C58 . . 104.7(2) ?
    C48 N3 C45 . . 108.7(2) ?
    C48 N3 C36 . . 110.7(2) ?
    C45 N3 C36 . . 110.6(2) ?
    C49 N4 C46 . . 121.7(2) ?
    C49 N4 C47 . . 126.2(3) ?
    C46 N4 C47 . . 111.6(2) ?
    C35 C30 C31 . . 116.0(3) ?
    C35 C30 C36 . . 121.7(3) ?
    C31 C30 C36 . . 122.3(3) ?
    C32 C31 C30 . . 121.9(3) ?
    C32 C31 H31A . . 119.0 ?
    C30 C31 H31A . . 119.0 ?
    C33 C32 C31 . . 120.7(3) ?
    C33 C32 H32A . . 119.6 ?
    C31 C32 H32A . . 119.6 ?
    C32 C33 O6 . . 125.4(3) ?
    C32 C33 C34 . . 118.4(3) ?
    O6 C33 C34 . . 116.1(3) ?
    C33 C34 C35 . . 120.5(3) ?
    C33 C34 H34A . . 119.8 ?
    C35 C34 H34A . . 119.8 ?
    C34 C35 C30 . . 122.4(3) ?
    C34 C35 H35A . . 118.8 ?
    C30 C35 H35A . . 118.8 ?
    N3 C36 C37 . . 110.7(2) ?
    N3 C36 C30 . . 111.0(2) ?
    C37 C36 C30 . . 112.0(3) ?
    N3 C36 H36A . . 107.7 ?
    C37 C36 H36A . . 107.7 ?
    C30 C36 H36A . . 107.7 ?
    C38 C37 C42 . . 115.9(3) ?
    C38 C37 C36 . . 121.6(3) ?
    C42 C37 C36 . . 122.5(3) ?
    C37 C38 C39 . . 123.0(3) ?
    C37 C38 H38A . . 118.5 ?
    C39 C38 H38A . . 118.5 ?
    C40 C39 C38 . . 119.8(3) ?
    C40 C39 H39A . . 120.1 ?
    C38 C39 H39A . . 120.1 ?
    O7 C40 C39 . . 124.0(3) ?
    O7 C40 C41 . . 117.4(3) ?
    C39 C40 C41 . . 118.6(3) ?
    C42 C41 C40 . . 120.4(3) ?
    C42 C41 H41A . . 119.8 ?
    C40 C41 H41A . . 119.8 ?
    C41 C42 C37 . . 122.4(3) ?
    C41 C42 H42A . . 118.8 ?
    C37 C42 H42A . . 118.8 ?
    O6 C43 H43A . . 109.5 ?
    O6 C43 H43B . . 109.5 ?
    H43A C43 H43B . . 109.5 ?
    O6 C43 H43C . . 109.5 ?
    H43A C43 H43C . . 109.5 ?
    H43B C43 H43C . . 109.5 ?
    O7 C44 H44A . . 109.5 ?
    O7 C44 H44B . . 109.5 ?
    H44A C44 H44B . . 109.5 ?
    O7 C44 H44C . . 109.5 ?
    H44A C44 H44C . . 109.5 ?
    H44B C44 H44C . . 109.5 ?
    N3 C45 C46 . . 111.1(3) ?
    N3 C45 H45A . . 109.4 ?
    C46 C45 H45A . . 109.4 ?
    N3 C45 H45B . . 109.4 ?
    C46 C45 H45B . . 109.4 ?
    H45A C45 H45B . . 108.0 ?
    N4 C46 C45 . . 111.4(3) ?
    N4 C46 H46A . . 109.4 ?
    C45 C46 H46A . . 109.4 ?
    N4 C46 H46B . . 109.4 ?
    C45 C46 H46B . . 109.4 ?
    H46A C46 H46B . . 108.0 ?
    N4 C47 C48 . . 110.4(3) ?
    N4 C47 H47A . . 109.6 ?
    C48 C47 H47A . . 109.6 ?
    N4 C47 H47B . . 109.6 ?
    C48 C47 H47B . . 109.6 ?
    H47A C47 H47B . . 108.1 ?
    N3 C48 C47 . . 111.3(3) ?
    N3 C48 H48A . . 109.4 ?
    C47 C48 H48A . . 109.4 ?
    N3 C48 H48B . . 109.4 ?
    C47 C48 H48B . . 109.4 ?
    H48A C48 H48B . . 108.0 ?
    O8 C49 N4 . . 120.5(3) ?
    O8 C49 C50 . . 121.4(3) ?
    N4 C49 C50 . . 118.1(3) ?
    C51 C50 C49 . . 121.7(3) ?
    C51 C50 H50A . . 119.1 ?
    C49 C50 H50A . . 119.1 ?
    C50 C51 C52 . . 128.8(3) ?
    C50 C51 H51A . . 115.6 ?
    C52 C51 H51A . . 115.6 ?
    C53 C52 C57 . . 118.3(3) ?
    C53 C52 C51 . . 118.8(3) ?
    C57 C52 C51 . . 122.8(3) ?
    C52 C53 C54 . . 123.4(3) ?
    C52 C53 H53A . . 118.3 ?
    C54 C53 H53A . . 118.3 ?
    C55 C54 C53 . . 116.6(3) ?
    C55 C54 H54A . . 121.7 ?
    C53 C54 H54A . . 121.7 ?
    C54 C55 O10 . . 128.3(3) ?
    C54 C55 C56 . . 121.3(3) ?
    O10 C55 C56 . . 110.4(3) ?
    C57 C56 C55 . . 122.8(3) ?
    C57 C56 O9 . . 128.9(3) ?
    C55 C56 O9 . . 108.4(3) ?
    C56 C57 C52 . . 117.6(3) ?
    C56 C57 H57A . . 121.2 ?
    C52 C57 H57A . . 121.2 ?
    O10 C58 O9 . . 106.9(3) ?
    O10 C58 H58C . . 110.3 ?
    O9 C58 H58C . . 110.3 ?
    O10 C58 H58A . . 110.3 ?
    O9 C58 H58A . . 110.3 ?
    H58C C58 H58A . . 108.6 ?
loop_
    _geom_torsion_atom_site_label_1
    _geom_torsion_atom_site_label_2
    _geom_torsion_atom_site_label_3
    _geom_torsion_atom_site_label_4
    _geom_torsion_site_symmetry_1
    _geom_torsion_site_symmetry_2
    _geom_torsion_site_symmetry_3
    _geom_torsion_site_symmetry_4
    _geom_torsion
    _geom_torsion_publ_flag
    C6 C1 C2 C3 . . . . 0.0(6) ?
    C1 C2 C3 C4 . . . . -0.6(6) ?
    C1 C2 C3 O1 . . . . 178.4(4) ?
    C14 O1 C3 C2 . . . . 171.9(4) ?
    C14 O1 C3 C4 . . . . -9.2(6) ?
    C2 C3 C4 C5 . . . . 1.1(5) ?
    O1 C3 C4 C5 . . . . -177.8(3) ?
    C3 C4 C5 C6 . . . . -0.9(5) ?
    C4 C5 C6 C1 . . . . 0.2(5) ?
    C4 C5 C6 C7 . . . . -177.6(3) ?
    C2 C1 C6 C5 . . . . 0.2(5) ?
    C2 C1 C6 C7 . . . . 178.0(3) ?
    C19 N1 C7 C8 . . . . 173.3(2) ?
    C16 N1 C7 C8 . . . . 53.3(3) ?
    C19 N1 C7 C6 . . . . -62.3(3) ?
    C16 N1 C7 C6 . . . . 177.8(2) ?
    C5 C6 C7 N1 . . . . -48.2(4) ?
    C1 C6 C7 N1 . . . . 134.1(3) ?
    C5 C6 C7 C8 . . . . 77.5(3) ?
    C1 C6 C7 C8 . . . . -100.2(3) ?
    N1 C7 C8 C9 . . . . -128.9(3) ?
    C6 C7 C8 C9 . . . . 107.0(3) ?
    N1 C7 C8 C13 . . . . 53.1(4) ?
    C6 C7 C8 C13 . . . . -71.1(4) ?
    C13 C8 C9 C10 . . . . 1.9(5) ?
    C7 C8 C9 C10 . . . . -176.4(3) ?
    C8 C9 C10 C11 . . . . -1.2(6) ?
    C15 O2 C11 C12 . . . . 174.8(3) ?
    C15 O2 C11 C10 . . . . -6.0(5) ?
    C9 C10 C11 O2 . . . . -178.8(3) ?
    C9 C10 C11 C12 . . . . 0.5(5) ?
    O2 C11 C12 C13 . . . . 178.7(3) ?
    C10 C11 C12 C13 . . . . -0.7(5) ?
    C11 C12 C13 C8 . . . . 1.4(5) ?
    C9 C8 C13 C12 . . . . -1.9(5) ?
    C7 C8 C13 C12 . . . . 176.2(3) ?
    C19 N1 C16 C17 . . . . 58.7(3) ?
    C7 N1 C16 C17 . . . . 179.8(2) ?
    C20 N2 C17 C16 . . . . -127.5(3) ?
    C18 N2 C17 C16 . . . . 53.0(3) ?
    N1 C16 C17 N2 . . . . -56.2(3) ?
    C20 N2 C18 C19 . . . . 127.6(3) ?
    C17 N2 C18 C19 . . . . -52.7(4) ?
    C16 N1 C19 C18 . . . . -59.7(3) ?
    C7 N1 C19 C18 . . . . 178.2(2) ?
    N2 C18 C19 N1 . . . . 57.1(4) ?
    C17 N2 C20 O3 . . . . 176.9(3) ?
    C18 N2 C20 O3 . . . . -3.6(5) ?
    C17 N2 C20 C21 . . . . -1.7(5) ?
    C18 N2 C20 C21 . . . . 177.8(3) ?
    O3 C20 C21 C22 . . . . -17.8(5) ?
    N2 C20 C21 C22 . . . . 160.8(3) ?
    C20 C21 C22 C23 . . . . -175.9(3) ?
    C21 C22 C23 C28 . . . . 170.3(3) ?
    C21 C22 C23 C24 . . . . -7.0(5) ?
    C28 C23 C24 C25 . . . . -1.2(4) ?
    C22 C23 C24 C25 . . . . 176.1(3) ?
    C23 C24 C25 O4 . . . . -178.3(3) ?
    C23 C24 C25 C26 . . . . 0.8(5) ?
    C29 O4 C25 C24 . . . . 177.8(3) ?
    C29 O4 C25 C26 . . . . -1.3(4) ?
    C29 O5 C26 C27 . . . . -178.9(4) ?
    C29 O5 C26 C25 . . . . 0.1(4) ?
    C24 C25 C26 C27 . . . . 0.6(5) ?
    O4 C25 C26 C27 . . . . 179.9(3) ?
    C24 C25 C26 O5 . . . . -178.4(3) ?
    O4 C25 C26 O5 . . . . 0.8(4) ?
    O5 C26 C27 C28 . . . . 177.4(3) ?
    C25 C26 C27 C28 . . . . -1.5(5) ?
    C24 C23 C28 C27 . . . . 0.4(5) ?
    C22 C23 C28 C27 . . . . -177.0(3) ?
    C26 C27 C28 C23 . . . . 1.0(5) ?
    C26 O5 C29 O4 . . . . -0.9(4) ?
    C25 O4 C29 O5 . . . . 1.4(4) ?
    C35 C30 C31 C32 . . . . -0.3(5) ?
    C36 C30 C31 C32 . . . . -179.0(3) ?
    C30 C31 C32 C33 . . . . 0.9(6) ?
    C31 C32 C33 O6 . . . . -179.1(3) ?
    C31 C32 C33 C34 . . . . -0.2(6) ?
    C43 O6 C33 C32 . . . . 9.1(6) ?
    C43 O6 C33 C34 . . . . -169.9(4) ?
    C32 C33 C34 C35 . . . . -1.2(6) ?
    O6 C33 C34 C35 . . . . 177.8(3) ?
    C33 C34 C35 C30 . . . . 1.9(6) ?
    C31 C30 C35 C34 . . . . -1.1(5) ?
    C36 C30 C35 C34 . . . . 177.5(3) ?
    C48 N3 C36 C37 . . . . 179.1(2) ?
    C45 N3 C36 C37 . . . . 58.4(3) ?
    C48 N3 C36 C30 . . . . -56.0(3) ?
    C45 N3 C36 C30 . . . . -176.6(2) ?
    C35 C30 C36 N3 . . . . 136.9(3) ?
    C31 C30 C36 N3 . . . . -44.5(4) ?
    C35 C30 C36 C37 . . . . -98.9(3) ?
    C31 C30 C36 C37 . . . . 79.7(4) ?
    N3 C36 C37 C38 . . . . 60.8(4) ?
    C30 C36 C37 C38 . . . . -63.5(4) ?
    N3 C36 C37 C42 . . . . -120.5(3) ?
    C30 C36 C37 C42 . . . . 115.1(3) ?
    C42 C37 C38 C39 . . . . 0.4(5) ?
    C36 C37 C38 C39 . . . . 179.1(3) ?
    C37 C38 C39 C40 . . . . -1.1(5) ?
    C44 O7 C40 C39 . . . . 0.4(5) ?
    C44 O7 C40 C41 . . . . 179.9(3) ?
    C38 C39 C40 O7 . . . . -179.7(3) ?
    C38 C39 C40 C41 . . . . 0.8(5) ?
    O7 C40 C41 C42 . . . . -179.5(3) ?
    C39 C40 C41 C42 . . . . 0.1(5) ?
    C40 C41 C42 C37 . . . . -0.8(5) ?
    C38 C37 C42 C41 . . . . 0.5(5) ?
    C36 C37 C42 C41 . . . . -178.2(3) ?
    C48 N3 C45 C46 . . . . 57.8(3) ?
    C36 N3 C45 C46 . . . . 179.6(2) ?
    C49 N4 C46 C45 . . . . -118.3(3) ?
    C47 N4 C46 C45 . . . . 54.5(4) ?
    N3 C45 C46 N4 . . . . -56.2(3) ?
    C49 N4 C47 C48 . . . . 117.6(3) ?
    C46 N4 C47 C48 . . . . -54.8(4) ?
    C45 N3 C48 C47 . . . . -58.8(3) ?
    C36 N3 C48 C47 . . . . 179.4(2) ?
    N4 C47 C48 N3 . . . . 57.8(3) ?
    C46 N4 C49 O8 . . . . -2.7(5) ?
    C47 N4 C49 O8 . . . . -174.3(3) ?
    C46 N4 C49 C50 . . . . 175.8(3) ?
    C47 N4 C49 C50 . . . . 4.2(5) ?
    O8 C49 C50 C51 . . . . 23.0(5) ?
    N4 C49 C50 C51 . . . . -155.5(3) ?
    C49 C50 C51 C52 . . . . 170.9(3) ?
    C50 C51 C52 C53 . . . . -173.9(3) ?
    C50 C51 C52 C57 . . . . 1.8(5) ?
    C57 C52 C53 C54 . . . . 0.2(5) ?
    C51 C52 C53 C54 . . . . 176.0(3) ?
    C52 C53 C54 C55 . . . . -0.9(5) ?
    C53 C54 C55 O10 . . . . -179.8(3) ?
    C53 C54 C55 C56 . . . . 1.5(5) ?
    C58 O10 C55 C54 . . . . 168.3(3) ?
    C58 O10 C55 C56 . . . . -12.8(3) ?
    C54 C55 C56 C57 . . . . -1.5(5) ?
    O10 C55 C56 C57 . . . . 179.6(3) ?
    C54 C55 C56 O9 . . . . 178.3(3) ?
    O10 C55 C56 O9 . . . . -0.6(3) ?
    C58 O9 C56 C57 . . . . -166.4(3) ?
    C58 O9 C56 C55 . . . . 13.8(3) ?
    C55 C56 C57 C52 . . . . 0.8(4) ?
    O9 C56 C57 C52 . . . . -179.0(3) ?
    C53 C52 C57 C56 . . . . -0.1(4) ?
    C51 C52 C57 C56 . . . . -175.8(3) ?
    C55 O10 C58 O9 . . . . 21.2(3) ?
    C56 O9 C58 O10 . . . . -21.6(3) ?
loop_
    _geom_hbond_atom_site_label_D
    _geom_hbond_atom_site_label_H
    _geom_hbond_atom_site_label_A
    _geom_hbond_site_symmetry_A
    _geom_hbond_distance_DH
    _geom_hbond_distance_HA
    _geom_hbond_distance_DA
    _geom_hbond_angle_DHA
    C29 H29A O10 2_566 0.97 2.52 3.134(5) 121
    C44 H44A O6 1_655 0.96 2.59 3.322(5) 134
    C47 H47B O4 1_655 0.97 2.48 3.353(5) 149
    C53 H53A O5 1_665 0.93 2.35 3.266(4) 169
data_global
_journal_date_recd_electronic     2012-02-01
_journal_date_accepted     2012-02-02
_journal_name_full     'Acta Crystallographica, Section E'
_journal_year     2012
_journal_volume     68
_journal_issue      3
_journal_page_first     o636
_journal_page_last     o636
_journal_paper_category     QO
_journal_paper_doi     10.1107/S1600536812004345
_journal_coeditor_code     HB6623
_publ_contact_author_name     'Wu, Bin'
_publ_contact_author_address
;
School of Pharmacy
Nanjing Medical University
Hanzhong Road No.140 Nanjing
Nanjing 210029
People's Republic of China
;
_publ_contact_author_email     wubin@njmu.edu.cn
_publ_contact_author_fax     '86 25 86863165'
_publ_contact_author_phone     '86 25 86862763'
_publ_section_title
;\
(<i>E</i>)-3-(1,3-Benzodioxol-5-yl)-1-{4-[bis(4-methoxyphenyl)methyl]piperazin-\
1-yl}prop-2-en-1-one
;
loop_
    _publ_author_name
    _publ_author_address
    'Zhong, Yan'
;
School of Chemistry and Chemical Engineering
Southeast University
Sipailou No. 2 Nanjing
Nanjing 210096
People's Republic of China
;
    'Wu, Bin'
;
School of Pharmacy
Nanjing Medical University
Hanzhong Road No. 140 Nanjing
Nanjing 210029
People's Republic of China
;
