# Supplementary material for: (E)-3-(1,3-Benzodioxol-5-yl)-1-{4-[bis­(4-meth­oxy­phen­yl)meth­yl]piperazin-1-yl}prop-2-en-1-one
Source: Acta Crystallogr Sect E Struct Rep Online. 2012 Feb 10;68(Pt 3):o636. doi: 10.1107/S1600536812004345 (PMC3295430; doi:10.1107/S1600536812004345)
Supplement: Supplementary file 2 [file e-68-0o636-Isup2.hkl]

# 
# h,k,l, Fc-squared, Fo-squared, sigma(Fo-squared) and status flag 
# 
data_I
_shelx_title ' X in P-1' 
_shelx_refln_list_code          4 
_shelx_F_calc_maximum      231.71 
_exptl_crystal_F_000      1032.00 
_reflns_d_resolution_high  0.8290 
 
loop_ 
 _symmetry_equiv_pos_as_xyz 
 'x, y, z' 
 '-x, -y, -z' 
 
_cell_length_a    12.1880 
_cell_length_b    12.5890 
_cell_length_c    17.1020 
_cell_angle_alpha  76.520 
_cell_angle_beta   84.100 
_cell_angle_gamma  89.950 
 
_shelx_F_squared_multiplier     1.000 
 
loop_ 
 _refln_index_h 
 _refln_index_k 
 _refln_index_l 
 _refln_F_squared_calc 
 _refln_F_squared_meas 
 _refln_F_squared_sigma 
 _refln_observed_status 
   1   0   0       17.63       18.97      3.53 o 
   2   0   0    12474.01     9240.69    101.98 o 
   3   0   0      249.25      276.26      8.55 o 
   4   0   0       68.13       69.43      4.28 o 
   5   0   0      258.35      182.29      6.83 o 
   6   0   0       32.43       24.76      5.30 o 
   7   0   0       65.33       56.37      6.50 o 
   8   0   0        0.02        0.43      5.58 o 
   9   0   0        0.61        2.14      5.98 o 
  10   0   0       10.16        8.54      6.83 o 
  11   0   0       36.59       29.88      8.97 o 
  12   0   0       33.37       13.63      9.37 o 
  13   0   0        2.83        9.29      9.29 o 
  14   0   0        0.98       15.75      9.94 o 
 -14   1   0        1.75       20.27      9.92 o 
 -13   1   0        6.97       10.21     10.21 o 
 -12   1   0       77.94       69.41     11.27 o 
 -11   1   0      146.63      133.59     10.87 o 
 -10   1   0       19.36       16.73      7.68 o 
  -9   1   0      194.98      152.88      9.02 o 
  -8   1   0        0.69        3.61      5.42 o 
  -7   1   0       97.27      101.57      6.77 o 
  -6   1   0     1915.30     1639.36     17.40 o 
  -5   1   0      540.84      483.55      8.99 o 
  -4   1   0      366.33      336.69      6.88 o 
  -3   1   0     6734.98     5053.23     23.24 o 
  -2   1   0    10536.38    10267.04     84.84 o 
  -1   1   0     2342.10     1836.25     10.57 o 
   0   1   0     2902.38     3410.93     33.99 o 
   1   1   0      940.21     1192.37      8.30 o 
   2   1   0     3378.20     3286.59     15.91 o 
   3   1   0     2247.77     1930.67     13.71 o 
   4   1   0      366.17      260.99      6.18 o 
   5   1   0      143.31       91.98      5.41 o 
   6   1   0     1198.71      916.53     13.43 o 
   7   1   0      332.77      245.01      8.84 o 
   8   1   0      248.26      186.34      8.67 o 
   9   1   0       48.31       38.39      6.94 o 
  10   1   0        5.45        0.80      6.49 o 
  11   1   0        4.97        3.63      7.66 o 
  12   1   0       11.83       10.40      7.99 o 
  13   1   0        1.20        2.76      8.67 o 
  14   1   0        0.75       10.03     10.03 o 
 -14   2   0       11.76        6.55     10.92 o 
 -13   2   0       11.66        7.41      9.60 o 
 -12   2   0        3.75       24.64      7.78 o 
 -11   2   0        4.36        0.86      7.76 o 
 -10   2   0      269.88      234.05     11.42 o 
  -9   2   0      266.48      240.52     10.55 o 
  -8   2   0      267.55      242.85     10.68 o 
  -7   2   0      507.15      454.01     12.35 o 
  -6   2   0     1247.34     1035.06     16.15 o 
  -5   2   0      175.98      112.02      6.66 o 
  -4   2   0        9.82       11.86      3.39 o 
  -3   2   0        1.20       12.03      3.44 o 
  -2   2   0     2988.84     2899.26     13.94 o 
  -1   2   0      559.00      619.84      7.03 o 
   0   2   0     3723.97     3964.28     49.81 o 
   1   2   0    26433.29    26930.97    187.55 o 
   2   2   0      535.52      606.23      8.05 o 
   3   2   0     3065.92     3147.76     19.26 o 
   4   2   0     6083.65     6004.17     28.78 o 
   5   2   0     6316.02     6503.03     32.01 o 
   6   2   0       94.93       84.46      5.72 o 
   7   2   0      317.06      310.81      8.97 o 
   8   2   0       80.77       83.11      7.10 o 
   9   2   0        0.05        7.81      6.17 o 
  10   2   0      428.25      424.66     13.80 o 
  11   2   0       46.24       27.29      8.43 o 
  12   2   0       31.40       26.91      7.91 o 
  13   2   0        0.32        3.49      8.14 o 
  14   2   0       19.02       13.56      9.42 o 
 -14   3   0        0.39        0.88      9.76 o 
 -13   3   0        5.68        0.00     10.05 o 
 -12   3   0        0.51        2.55     10.21 o 
 -11   3   0        2.42       27.44     10.76 o 
 -10   3   0      152.15      137.73     13.38 o 
  -9   3   0       12.68       50.57     10.80 o 
  -8   3   0      804.66      782.54     18.28 o 
  -7   3   0     2456.53     2069.27     25.59 o 
  -6   3   0       15.71       15.79      5.65 o 
  -5   3   0     2679.96     2579.58     19.01 o 
  -4   3   0      836.24      577.76     10.57 o 
  -3   3   0       46.02       58.31      5.00 o 
  -2   3   0     3977.93     3584.08     21.11 o 
  -1   3   0      523.82      649.04      8.86 o 
   0   3   0      441.83      567.68      6.93 o 
   1   3   0      497.96      570.34      8.00 o 
   2   3   0     2209.64     2445.80     17.08 o 
   3   3   0       15.36       19.92      4.98 o 
   4   3   0     2048.53     2267.21     18.65 o 
   5   3   0       95.39      106.02      6.45 o 
   6   3   0     1146.71     1075.33     18.32 o 
   7   3   0      811.55      838.68     16.99 o 
   8   3   0      208.26      179.45      9.40 o 
   9   3   0       14.36       18.80      4.91 o 
  10   3   0        3.26        7.48      7.48 o 
  11   3   0       24.97       17.62      8.61 o 
  12   3   0        1.27        3.63      8.46 o 
  13   3   0        1.19        9.06      9.06 o 
  14   3   0       18.95       21.32      9.90 o 
 -14   4   0        0.15       16.20     11.73 o 
 -13   4   0       31.85       63.52     14.11 o 
 -12   4   0       50.82       48.42     12.70 o 
 -11   4   0        1.95       18.94     11.61 o 
 -10   4   0      296.12      285.06     17.02 o 
  -9   4   0       85.26       86.19     13.77 o 
  -8   4   0      454.21      344.02     14.06 o 
  -7   4   0        3.13        3.44      6.87 o 
  -6   4   0      824.12      577.44     13.46 o 
  -5   4   0     1173.36      830.51     15.98 o 
  -4   4   0       19.20       12.51      5.44 o 
  -3   4   0       70.72       87.19      5.92 o 
  -2   4   0      217.76      256.11      6.94 o 
  -1   4   0     3611.90     4215.91     23.72 o 
   0   4   0        9.63       11.29      3.47 o 
   1   4   0      181.21      198.61      6.10 o 
   2   4   0      851.82      957.68     12.49 o 
   3   4   0       95.14      105.31      6.34 o 
   4   4   0        5.40       13.28      4.74 o 
   5   4   0       98.10      122.96      7.40 o 
   6   4   0     1262.50     1294.31     17.17 o 
   7   4   0      454.79      460.45     11.98 o 
   8   4   0       32.75       28.40      9.62 o 
   9   4   0       51.98       58.71      9.93 o 
  10   4   0      339.79      276.85     13.22 o 
  11   4   0       15.76       21.89      8.84 o 
  12   4   0        9.53        9.10      8.26 o 
  13   4   0        4.97        1.21      9.67 o 
 -13   5   0        0.34        3.79     13.90 o 
 -12   5   0       10.29       19.05     12.69 o 
 -11   5   0      155.44      157.39     15.74 o 
 -10   5   0       56.05       61.15     13.59 o 
  -9   5   0       18.80        3.01     10.84 o 
  -8   5   0      733.37      669.23     18.15 o 
  -7   5   0       27.85       27.33      7.97 o 
  -6   5   0      264.01      220.28     11.65 o 
  -5   5   0      926.41      682.08     14.65 o 
  -4   5   0      398.69      328.10     10.64 o 
  -3   5   0       44.08       29.87      5.24 o 
  -2   5   0     1449.34     1591.85     17.55 o 
  -1   5   0      947.83     1032.27     16.24 o 
   0   5   0      106.33      107.45      4.47 o 
   1   5   0      512.42      572.17      9.77 o 
   2   5   0      607.45      694.35     11.15 o 
   3   5   0       23.13       18.65      4.30 o 
   4   5   0     2511.93     2695.42     23.06 o 
   5   5   0      182.79      214.82      8.80 o 
   6   5   0      690.90      685.38     13.68 o 
   7   5   0        2.11        0.90      6.30 o 
   8   5   0       90.28      107.55      8.92 o 
   9   5   0      118.72      122.05     11.06 o 
  10   5   0       47.46       61.30     10.08 o 
  11   5   0       69.23       71.32      9.95 o 
  12   5   0        4.86       10.18      9.76 o 
  13   5   0       15.30        1.66      9.92 o 
 -13   6   0        4.94       31.94     14.70 o 
 -12   6   0       42.02       56.14     14.68 o 
 -11   6   0        2.57        2.52     12.58 o 
 -10   6   0       12.57       12.94     11.70 o 
  -9   6   0       96.97       74.94     12.58 o 
  -8   6   0      198.28      180.51     12.81 o 
  -7   6   0        2.72        0.57      8.48 o 
  -6   6   0        0.08        9.35      8.25 o 
  -5   6   0      770.14      718.85     16.09 o 
  -4   6   0       88.37       67.67      6.82 o 
  -3   6   0        7.19       11.83      5.65 o 
  -2   6   0      239.25      268.10      8.57 o 
  -1   6   0      462.43      425.53     12.34 o 
   0   6   0      640.96      674.48      8.53 o 
   1   6   0       64.48       67.87      6.65 o 
   2   6   0       31.77       36.99      4.74 o 
   3   6   0       16.02       10.85      6.14 o 
   4   6   0      766.24      815.71     14.04 o 
   5   6   0       86.58      101.66     10.68 o 
   6   6   0      176.12      164.93      9.67 o 
   7   6   0       20.13       20.59      8.69 o 
   8   6   0        1.25        2.27      8.64 o 
   9   6   0       22.56        5.88      9.95 o 
  10   6   0       68.07       71.76     11.66 o 
  11   6   0       54.33       61.57     11.08 o 
  12   6   0        0.99       10.00     10.00 o 
  13   6   0       14.40       31.27     10.57 o 
 -13   7   0        0.02        5.67     14.51 o 
 -12   7   0        5.62       35.29     13.23 o 
 -11   7   0        2.15        2.50     13.07 o 
 -10   7   0       22.19       15.26     12.20 o 
  -9   7   0        0.12       11.31     11.31 o 
  -8   7   0       21.98        7.53     11.57 o 
  -7   7   0      163.48      144.50     12.94 o 
  -6   7   0       18.05       14.76      8.19 o 
  -5   7   0       37.76       45.24      7.45 o 
  -4   7   0      422.82      433.59     12.99 o 
  -3   7   0     1006.82      999.86     17.76 o 
  -2   7   0     2769.26     3154.60     29.27 o 
  -1   7   0      434.48      481.35     12.60 o 
   0   7   0      244.85      240.89      7.69 o 
   1   7   0      404.81      401.52     10.24 o 
   2   7   0        0.15        2.80      4.68 o 
   3   7   0       55.30       79.50      7.01 o 
   4   7   0       26.54       19.15      6.54 o 
   5   7   0      808.23      835.10     16.32 o 
   6   7   0      160.52      157.30     10.71 o 
   7   7   0      195.48      225.73     12.08 o 
   8   7   0      369.11      347.00     15.29 o 
   9   7   0       63.38      102.88     10.61 o 
  10   7   0      164.74      155.72     12.83 o 
  11   7   0       13.65       15.84      9.95 o 
  12   7   0        1.63        3.54     10.63 o 
 -12   8   0        3.76       12.95     14.19 o 
 -11   8   0        0.05       25.11     12.24 o 
 -10   8   0        0.06        3.62     12.05 o 
  -9   8   0       44.43       59.56     12.98 o 
  -8   8   0       47.74       65.54     12.08 o 
  -7   8   0        0.06        0.56     10.07 o 
  -6   8   0      456.72      480.08     16.88 o 
  -5   8   0       26.54       42.39      8.48 o 
  -4   8   0       86.86       77.96      8.77 o 
  -3   8   0       25.98       28.70      7.56 o 
  -2   8   0       54.58       75.20      8.35 o 
  -1   8   0      210.14      266.76     11.04 o 
   0   8   0      182.92      160.69     11.01 o 
   1   8   0        0.67        0.91      6.89 o 
   2   8   0      131.38      140.82      8.34 o 
   3   8   0       90.31       88.53      7.92 o 
   4   8   0      491.23      554.84     14.51 o 
   5   8   0      106.41       91.03      9.85 o 
   6   8   0      671.99      682.39     17.88 o 
   7   8   0        0.00       20.72      9.89 o 
   8   8   0        2.81        4.23      9.88 o 
   9   8   0       61.63       71.81     11.73 o 
  10   8   0       11.15       18.64     10.25 o 
  11   8   0        2.35        0.00     11.03 o 
  12   8   0        0.11        3.15     11.24 o 
 -11   9   0        1.31       10.17     12.58 o 
 -10   9   0        1.84       13.04     13.04 o 
  -9   9   0       10.46       18.65     11.64 o 
  -8   9   0      102.47      100.90     13.11 o 
  -7   9   0      166.63      153.57     13.91 o 
  -6   9   0       50.13       59.65     10.30 o 
  -5   9   0       29.14       23.77     10.04 o 
  -4   9   0      204.24      224.46     12.87 o 
  -3   9   0       48.55       65.75      8.04 o 
  -2   9   0       18.10        7.83      7.34 o 
  -1   9   0      191.36      182.94     11.95 o 
   0   9   0      137.58      150.88     10.73 o 
   1   9   0      251.45      275.23     11.41 o 
   2   9   0      357.58      364.13     13.39 o 
   3   9   0        4.75        4.67      7.46 o 
   4   9   0      421.55      429.14     14.55 o 
   5   9   0       11.31        0.48      8.51 o 
   6   9   0       14.52       18.52      9.50 o 
   7   9   0       71.62       79.59     11.44 o 
   8   9   0       11.50       19.07     10.02 o 
   9   9   0      106.52       76.08     13.31 o 
  10   9   0       12.24       19.34     10.37 o 
  11   9   0        3.22       12.08     12.08 o 
 -10  10   0        9.29        5.79     13.33 o 
  -9  10   0        6.76        5.73     12.60 o 
  -8  10   0       42.66       57.48     12.97 o 
  -7  10   0        1.38       11.04     11.04 o 
  -6  10   0       13.78       24.28      9.16 o 
  -5  10   0        0.02       16.86      8.95 o 
  -4  10   0      102.28      120.75     11.31 o 
  -3  10   0        2.68        3.01      9.53 o 
  -2  10   0     1072.98     1153.12     23.47 o 
  -1  10   0      387.26      440.44     15.74 o 
   0  10   0       34.71       30.26      6.74 o 
   1  10   0      277.16      272.86     13.64 o 
   2  10   0        3.81        8.29      8.29 o 
   3  10   0      138.51      141.35     10.73 o 
   4  10   0      250.83      256.44     13.20 o 
   5  10   0       36.12       32.81      9.99 o 
   6  10   0       35.79       32.55     10.54 o 
   7  10   0        0.73        5.28     10.58 o 
   8  10   0       59.28       58.67     11.54 o 
   9  10   0        2.41       14.85     10.06 o 
  10  10   0       11.68       11.85     11.85 o 
 -10  11   0        5.85        7.86     12.37 o 
  -9  11   0        0.22       19.04     12.32 o 
  -8  11   0        4.50       11.08     12.19 o 
  -7  11   0        1.46        3.82     10.90 o 
  -6  11   0       87.26       95.81     11.78 o 
  -5  11   0        4.28        6.81     11.00 o 
  -4  11   0       11.62       24.08     10.24 o 
  -3  11   0      303.02      331.23     15.52 o 
  -2  11   0        0.40        0.35     11.24 o 
  -1  11   0      151.38      212.74     14.31 o 
   0  11   0       17.93       22.92      6.74 o 
   1  11   0      399.47      436.34     16.82 o 
   2  11   0     1025.65     1028.68     23.47 o 
   3  11   0       39.83       71.40     11.20 o 
   4  11   0      334.47      340.07     16.06 o 
   5  11   0      126.60      142.12     13.36 o 
   6  11   0       13.72       36.03     10.09 o 
   7  11   0       25.45       37.61     10.60 o 
   8  11   0       82.82       86.23     13.01 o 
   9  11   0        2.46       12.45     11.01 o 
  -8  12   0        3.76       10.27     12.97 o 
  -7  12   0        0.10        6.42     11.24 o 
  -6  12   0        4.30        5.28     11.09 o 
  -5  12   0       41.05       93.35     12.97 o 
  -4  12   0       78.73       86.95     12.71 o 
  -3  12   0        0.74        3.98      9.95 o 
  -2  12   0       31.82       50.62      9.73 o 
  -1  12   0       58.08       58.50     11.89 o 
   0  12   0       54.53       55.49      8.04 o 
   1  12   0      267.61      315.59     16.78 o 
   2  12   0      451.95      497.55     20.61 o 
   3  12   0       97.04      102.80     13.03 o 
   4  12   0       14.98       14.60     10.36 o 
   5  12   0        1.44        3.80      9.99 o 
   6  12   0      127.05      132.12     13.89 o 
   7  12   0        2.70        5.75     11.04 o 
   8  12   0        0.27        5.73     11.96 o 
  -7  13   0        0.41        3.12     12.48 o 
  -6  13   0        4.79        0.00     11.87 o 
  -5  13   0       30.02       48.38     12.73 o 
  -4  13   0       10.61       24.05     12.03 o 
  -3  13   0        2.84       11.32     11.32 o 
  -2  13   0       40.20       45.31     11.10 o 
  -1  13   0        0.16       10.85     10.85 o 
   0  13   0        0.52        1.16      7.16 o 
   1  13   0        0.30       11.69     11.69 o 
   2  13   0      156.90      203.02     15.87 o 
   3  13   0       73.80       81.48     12.89 o 
   4  13   0       45.09       56.41     12.12 o 
   5  13   0       62.36       73.84     13.17 o 
   6  13   0        7.59        9.45     11.81 o 
  -4  14   0      110.75      127.58     16.13 o 
  -3  14   0        9.65       22.63     11.08 o 
  -2  14   0        2.60        6.62     10.41 o 
  -1  14   0        6.22        1.85     10.66 o 
   0  14   0       26.72       40.63      7.80 o 
   1  14   0        4.71       11.05     10.17 o 
   2  14   0       13.27        9.32     11.99 o 
   3  14   0        6.95        7.66     11.27 o 
   4  14   0        4.40       29.65     11.41 o 
  -3 -14   1        4.83        3.43      9.92 o 
  -2 -14   1        2.59       11.02      9.12 o 
  -1 -14   1       13.46       16.97      9.05 o 
   0 -14   1        1.49        9.32      9.87 o 
   1 -14   1        9.22        0.38      8.78 o 
   2 -14   1       23.25       11.48      9.57 o 
   3 -14   1        4.70        5.74      8.82 o 
   4 -14   1        0.02        4.20      9.57 o 
  -6 -13   1        9.55       16.14      9.06 o 
  -5 -13   1        3.68        9.51      9.51 o 
  -4 -13   1       55.22       61.14     10.33 o 
  -3 -13   1       25.43       17.82      9.90 o 
  -2 -13   1       24.56       26.38      9.06 o 
  -1 -13   1        3.78       13.27      8.59 o 
   0 -13   1        3.50        7.46      5.83 o 
   1 -13   1        1.59        8.28      8.28 o 
   2 -13   1        5.19        5.16      8.32 o 
   3 -13   1        3.76        9.54      8.74 o 
   4 -13   1      141.00      141.98     12.73 o 
   5 -13   1       15.22        6.74      9.13 o 
   6 -13   1        4.98        3.95      9.48 o 
  -7 -12   1       24.37       39.00      9.35 o 
  -6 -12   1       39.48       38.86     10.23 o 
  -5 -12   1        0.18        2.46      8.19 o 
  -4 -12   1       12.31        2.04      9.01 o 
  -3 -12   1       65.99       85.10     10.60 o 
  -2 -12   1       72.16       57.76     10.91 o 
  -1 -12   1      144.97      126.01     11.20 o 
   0 -12   1        3.09       14.30      5.82 o 
   1 -12   1        0.08        9.30      7.68 o 
   2 -12   1       12.63        3.66      8.54 o 
   3 -12   1      116.35      133.42     11.02 o 
   4 -12   1      103.08      114.58     11.46 o 
   5 -12   1        5.72        5.73      8.18 o 
   6 -12   1        0.00        4.10      8.59 o 
   7 -12   1        8.91        9.37      8.96 o 
   8 -12   1        3.36        8.88      8.88 o 
  -9 -11   1        2.82        9.86      9.45 o 
  -8 -11   1       47.31       56.29     10.84 o 
  -7 -11   1       36.54       39.09     10.51 o 
  -6 -11   1       12.66        9.27      9.27 o 
  -5 -11   1       64.28       48.39      9.68 o 
  -4 -11   1      135.29      150.35     10.89 o 
  -3 -11   1       44.82       37.42      9.57 o 
  -2 -11   1        2.20        2.34      0.67 o 
  -1 -11   1        0.40       22.40      8.14 o 
   0 -11   1       10.16       41.53      7.99 o 
   1 -11   1      141.30      129.75     10.30 o 
   2 -11   1       69.54       60.90      9.53 o 
   3 -11   1      564.50      546.28     17.07 o 
   4 -11   1       84.87       79.47     10.88 o 
   5 -11   1       27.09       39.04      9.23 o 
   6 -11   1        2.93        8.83      8.83 o 
   7 -11   1        0.05        5.05      8.40 o 
   8 -11   1        0.71        2.93      9.21 o 
   9 -11   1        4.60        0.00      9.13 o 
 -10 -10   1        1.73       10.06     10.06 o 
  -9 -10   1        4.34        2.99      9.81 o 
  -8 -10   1        2.20       12.05      9.47 o 
  -7 -10   1        3.09        3.88      8.63 o 
  -6 -10   1      255.58      272.55     13.80 o 
  -5 -10   1        0.78        0.85      7.29 o 
  -4 -10   1        6.24        0.85      8.11 o 
  -3 -10   1      519.34      475.84     15.22 o 
  -2 -10   1       15.07       20.94      7.96 o 
  -1 -10   1      100.30       96.79      9.11 o 
   0 -10   1        8.01        1.35      4.68 o 
   1 -10   1       53.57       62.76      7.53 o 
   2 -10   1      312.54      296.00     12.21 o 
   3 -10   1       17.64       16.10      8.05 o 
   4 -10   1        0.07        7.66      7.66 o 
   5 -10   1        7.21        3.42      7.28 o 
   6 -10   1       63.03       58.11      8.61 o 
   7 -10   1       20.78       19.87      8.63 o 
   8 -10   1       18.55       28.12      8.64 o 
   9 -10   1       35.74       42.29      9.93 o 
  10 -10   1        6.17        9.43      9.43 o 
 -11  -9   1       14.84        4.68     11.07 o 
 -10  -9   1        6.96       22.13      9.12 o 
  -9  -9   1        4.58        4.82      9.21 o 
  -8  -9   1        8.33       25.14      9.26 o 
  -7  -9   1      191.45      187.51     12.80 o 
  -6  -9   1      721.95      708.82     18.91 o 
  -5  -9   1       61.79       44.60      9.18 o 
  -4  -9   1      106.08      113.24      9.12 o 
  -3  -9   1      224.07      217.55     10.75 o 
  -2  -9   1      387.34      358.14     12.76 o 
  -1  -9   1      252.27      259.68     10.51 o 
   0  -9   1       16.08       13.29      4.48 o 
   1  -9   1      130.51      102.46      8.50 o 
   2  -9   1        1.26        0.43      5.99 o 
   3  -9   1       39.94       19.39      7.32 o 
   4  -9   1      191.06      163.54      9.98 o 
   5  -9   1      111.63       92.61      9.17 o 
   6  -9   1       38.37       31.68      7.92 o 
   7  -9   1      216.77      213.98     12.41 o 
   8  -9   1       23.59       17.38      9.80 o 
   9  -9   1        0.11        6.25      9.39 o 
  10  -9   1       17.89       28.62      9.84 o 
  11  -9   1        3.20        1.33     10.23 o 
 -11  -8   1        6.30        2.20     10.56 o 
 -10  -8   1        0.24       10.71      9.83 o 
  -9  -8   1        8.38       14.84      9.90 o 
  -8  -8   1      192.47      197.34     12.61 o 
  -7  -8   1        9.27        5.85      8.55 o 
  -6  -8   1        0.65       14.33      8.06 o 
  -5  -8   1       78.27       76.52      8.46 o 
  -4  -8   1        4.36        5.30      5.74 o 
  -3  -8   1      108.80      104.63      7.44 o 
  -2  -8   1       28.40       30.77      6.50 o 
  -1  -8   1      137.71      147.69      8.14 o 
   0  -8   1        3.33        2.05      3.79 o 
   1  -8   1       58.78       50.27      6.94 o 
   2  -8   1      448.45      437.32     12.66 o 
   3  -8   1       24.14       18.02      6.15 o 
   4  -8   1        1.19        6.64      5.75 o 
   5  -8   1       11.40       14.72      6.24 o 
   6  -8   1       12.92       27.00      8.56 o 
   7  -8   1      602.98      504.62     16.37 o 
   8  -8   1       51.63       15.15      9.18 o 
   9  -8   1      209.37      171.56     13.45 o 
  10  -8   1       25.78       45.29     10.27 o 
  11  -8   1        0.78        4.21      9.36 o 
  12  -8   1        0.03        0.93     10.73 o 
 -12  -7   1       12.56        2.66     10.64 o 
 -11  -7   1        1.35        4.97      9.95 o 
 -10  -7   1       40.57       37.49     10.97 o 
  -9  -7   1        3.20        0.00     10.11 o 
  -8  -7   1      175.83      171.20     11.94 o 
  -7  -7   1       94.87       91.53     10.53 o 
  -6  -7   1     1366.00     1400.64     21.42 o 
  -5  -7   1        6.36       10.88      6.34 o 
  -4  -7   1        5.89       11.27      6.30 o 
  -3  -7   1        9.09       12.08      4.92 o 
  -2  -7   1        5.72        2.66      4.87 o 
  -1  -7   1     2486.33     2510.75     23.67 o 
   0  -7   1      105.02       84.32      5.28 o 
   1  -7   1      741.59      763.92     13.77 o 
   2  -7   1        4.44        0.00      5.82 o 
   3  -7   1       28.52       45.92      6.30 o 
   4  -7   1      609.45      559.80     13.59 o 
   5  -7   1        0.55        0.00      5.48 o 
   6  -7   1       73.48       50.80      7.39 o 
   7  -7   1      149.78      138.47      9.82 o 
   8  -7   1      402.05      314.23     14.24 o 
   9  -7   1       44.51       29.40      9.63 o 
  10  -7   1       21.82        1.96     10.27 o 
  11  -7   1       34.10       28.69     10.88 o 
  12  -7   1       13.92        0.00     10.95 o 
  13  -7   1        2.95       12.41     12.41 o 
 -13  -6   1        8.11        1.77     11.52 o 
 -12  -6   1        8.55       31.85      9.56 o 
 -11  -6   1        6.01       13.87      9.71 o 
 -10  -6   1        9.74        4.67     10.26 o 
  -9  -6   1      156.16      182.26     13.08 o 
  -8  -6   1     1458.71     1497.44     23.81 o 
  -7  -6   1        1.49        8.85      7.46 o 
  -6  -6   1      728.34      712.39     15.32 o 
  -5  -6   1       76.03       68.07      7.41 o 
  -4  -6   1       47.36       37.41      6.01 o 
  -3  -6   1        0.31        5.52      4.61 o 
  -2  -6   1       68.46       69.01      5.48 o 
  -1  -6   1     1012.07     1120.43     14.93 o 
   0  -6   1      562.35      612.17     12.71 o 
   1  -6   1        0.01        8.25      4.59 o 
   2  -6   1     2285.62     2345.91     22.16 o 
   3  -6   1        0.80        1.86      5.10 o 
   4  -6   1       86.15       76.56      6.53 o 
   5  -6   1        1.49        1.88      6.59 o 
   6  -6   1      247.24      185.21     10.00 o 
   7  -6   1       49.35       53.18      8.21 o 
   8  -6   1      617.98      486.34     16.75 o 
   9  -6   1       13.19        6.55      9.06 o 
  10  -6   1        6.01       14.93      9.26 o 
  11  -6   1        0.62        1.58      9.98 o 
  12  -6   1        4.61        1.06     11.20 o 
  13  -6   1        0.30        0.00     12.38 o 
 -13  -5   1        0.03        0.46     10.87 o 
 -12  -5   1       11.79       23.21     10.68 o 
 -11  -5   1      135.66      153.42     13.18 o 
 -10  -5   1      154.66      168.66     13.27 o 
  -9  -5   1      423.86      443.88     15.66 o 
  -8  -5   1        2.10        6.17      7.60 o 
  -7  -5   1      422.27      402.64     13.28 o 
  -6  -5   1        3.23        0.48      6.17 o 
  -5  -5   1       45.69       34.18      5.69 o 
  -4  -5   1      601.45      676.54     12.83 o 
  -3  -5   1     1250.53     1381.35     16.18 o 
  -2  -5   1     1155.21     1242.31     14.72 o 
  -1  -5   1        6.73        8.00      3.76 o 
   0  -5   1      957.18      994.72      9.01 o 
   1  -5   1       21.38       33.42      4.77 o 
   2  -5   1       71.34       71.55      5.28 o 
   3  -5   1     2833.35     2873.74     23.60 o 
   4  -5   1      182.38      162.00      7.25 o 
   5  -5   1      827.58      584.06     13.64 o 
   6  -5   1       82.56       77.93      7.40 o 
   7  -5   1       38.29       24.60      7.03 o 
   8  -5   1      299.13      209.65     11.31 o 
   9  -5   1      262.45      187.36     13.19 o 
  10  -5   1      258.85      205.83     14.66 o 
  11  -5   1        7.46       11.72     10.61 o 
  12  -5   1        0.42       12.58     12.58 o 
  13  -5   1        2.00       13.96     13.96 o 
 -13  -4   1       10.98       10.11     11.04 o 
 -12  -4   1        1.69        2.35     10.35 o 
 -11  -4   1        2.83       15.72      9.06 o 
 -10  -4   1      407.29      450.02     16.31 o 
  -9  -4   1        2.34        3.84      8.66 o 
  -8  -4   1      568.58      556.34     15.43 o 
  -7  -4   1      332.74      311.64     12.08 o 
  -6  -4   1        0.48        3.87      5.82 o 
  -5  -4   1      409.89      409.93     10.24 o 
  -4  -4   1      260.61      225.22      7.87 o 
  -3  -4   1      173.88      205.56      6.93 o 
  -2  -4   1       95.65       80.02      4.97 o 
  -1  -4   1     1228.74     1335.40     13.35 o 
   0  -4   1        0.01        2.22      2.10 o 
   1  -4   1      684.11      757.38     10.53 o 
   2  -4   1      397.09      419.76      8.54 o 
   3  -4   1      484.38      446.55      9.04 o 
   4  -4   1      664.16      640.84     11.57 o 
   5  -4   1       33.40       25.28      5.56 o 
   6  -4   1     1314.26      911.36     16.38 o 
   7  -4   1        9.33       11.48      6.26 o 
   8  -4   1      128.76      112.41      9.63 o 
   9  -4   1      523.54      421.91     16.54 o 
  10  -4   1      173.88      164.52     13.10 o 
  11  -4   1       34.89       35.79     11.73 o 
  12  -4   1       27.92       33.72     12.64 o 
  13  -4   1       21.10        0.00     14.68 o 
  14  -4   1        1.96        4.90     14.12 o 
 -14  -3   1       29.23       40.12     12.48 o 
 -13  -3   1       10.52       26.32     10.16 o 
 -12  -3   1        2.95        6.62     10.40 o 
 -11  -3   1       15.05       12.47     10.55 o 
 -10  -3   1       59.23       80.78     11.13 o 
  -9  -3   1      235.54      247.15     12.16 o 
  -8  -3   1      114.39      126.18      9.29 o 
  -7  -3   1      348.44      377.09     11.33 o 
  -6  -3   1      383.08      459.55     11.92 o 
  -5  -3   1     5964.01     6752.32     36.22 o 
  -4  -3   1      173.29      182.42      8.16 o 
  -3  -3   1      442.07      494.54      8.80 o 
  -2  -3   1        1.18        4.70      3.67 o 
  -1  -3   1       17.46       15.67      2.61 o 
   0  -3   1    12316.06    12895.91    269.78 o 
   1  -3   1     7139.99     6961.05    118.75 o 
   2  -3   1      283.94      408.62      7.36 o 
   3  -3   1      447.20      301.44      7.29 o 
   4  -3   1      222.99      142.08      6.22 o 
   5  -3   1     1478.37     1421.34     12.98 o 
   6  -3   1       14.09        3.67      5.23 o 
   7  -3   1      151.95      120.78      8.52 o 
   8  -3   1      288.95      232.83     11.42 o 
   9  -3   1      420.79      310.67     13.95 o 
  10  -3   1     1043.57      690.71     21.71 o 
  11  -3   1      635.11      545.92     20.95 o 
  12  -3   1      183.56      174.88     15.84 o 
  13  -3   1        1.03        0.59     12.24 o 
  14  -3   1        0.16       13.62     12.50 o 
 -14  -2   1       43.39       25.96     12.76 o 
 -13  -2   1        0.49       16.91     10.06 o 
 -12  -2   1        6.99       17.36      9.38 o 
 -11  -2   1       14.69       10.03     10.03 o 
 -10  -2   1      189.44      156.82     12.59 o 
  -9  -2   1     1090.92     1054.74     19.08 o 
  -8  -2   1       25.61       16.33      6.44 o 
  -7  -2   1      217.69      194.52      9.03 o 
  -6  -2   1        5.26        9.67      5.10 o 
  -5  -2   1     2393.18     2675.37     22.31 o 
  -4  -2   1     1152.82     1267.88     14.84 o 
  -3  -2   1     3180.78     3669.37     22.18 o 
  -2  -2   1    18654.34    19981.62    188.87 o 
  -1  -2   1        0.82        5.50      2.74 o 
   0  -2   1     3137.80     3059.50     45.91 o 
   1  -2   1    22804.13    23830.54    180.93 o 
   2  -2   1    13961.18    11208.71    138.39 o 
   3  -2   1        0.48        2.09      2.61 o 
   4  -2   1     1671.55     1602.80     11.81 o 
   5  -2   1       92.83       71.28      5.10 o 
   6  -2   1       75.24       68.67      6.11 o 
   7  -2   1     1718.96     1228.78     17.83 o 
   8  -2   1       90.34       61.98      8.14 o 
   9  -2   1      274.75      213.78     11.07 o 
  10  -2   1        0.08        1.97      7.89 o 
  11  -2   1      237.36      191.29     12.44 o 
  12  -2   1       10.29        0.92      9.20 o 
  13  -2   1        1.33        1.32      9.24 o 
  14  -2   1        3.22        7.11     10.04 o 
 -14  -1   1        3.02       18.59     10.57 o 
 -13  -1   1        2.56        9.25      9.69 o 
 -12  -1   1        3.60        0.90      9.55 o 
 -11  -1   1       21.25       12.12      9.32 o 
 -10  -1   1       15.01       10.01      8.10 o 
  -9  -1   1       35.85       35.05      7.30 o 
  -8  -1   1        2.98        6.47      6.47 o 
  -7  -1   1        9.60       16.83      5.61 o 
  -6  -1   1       86.24       92.09      7.32 o 
  -5  -1   1      540.74      530.22     10.71 o 
  -4  -1   1      461.52      431.35      8.74 o 
  -3  -1   1     5899.56     5394.67    109.95 o 
  -2  -1   1     1068.36     1073.32      9.82 o 
  -1  -1   1      221.24      230.22      4.83 o 
   0  -1   1        3.26        4.64      1.28 o 
   1  -1   1       13.47       19.58      4.23 o 
   2  -1   1      389.19      362.28      4.66 o 
   3  -1   1      856.78      799.96      5.97 o 
   4  -1   1       36.53       22.01      2.81 o 
   5  -1   1       21.77       16.56      3.48 o 
   6  -1   1      246.04      216.22      5.69 o 
   7  -1   1      187.76      161.10      5.80 o 
   8  -1   1      133.16       96.27      6.39 o 
   9  -1   1       45.75       27.94      5.59 o 
  10  -1   1       93.61       64.75      7.12 o 
  11  -1   1       33.64       38.67      7.96 o 
  12  -1   1       13.58       16.53      8.08 o 
  13  -1   1        3.15        0.77      8.55 o 
  14  -1   1      114.78      138.41     12.45 o 
 -14   0   1        3.57        3.12     10.15 o 
 -13   0   1       38.86       29.31      9.76 o 
 -12   0   1       12.71       16.41      9.25 o 
 -11   0   1      125.99      120.46     11.27 o 
 -10   0   1        7.63        9.83      8.05 o 
  -9   0   1      147.49      173.59     10.21 o 
  -8   0   1       55.30       62.97      8.78 o 
  -7   0   1      218.39      260.90      9.88 o 
  -6   0   1       26.60       56.65      5.99 o 
  -5   0   1        3.15        5.71      4.16 o 
  -4   0   1      561.69      502.02      7.94 o 
  -3   0   1       79.77       64.32      5.94 o 
  -2   0   1    13337.58    10766.29    113.19 o 
  -1   0   1      373.04      541.74      5.20 o 
   0   0   1     4343.58     5255.09     31.62 o 
   1   0   1      155.15      201.34      3.28 o 
   2   0   1      810.02      855.76      7.21 o 
   3   0   1      314.63      301.16      5.68 o 
   4   0   1       22.58       25.65      2.57 o 
   5   0   1       11.16        9.27      2.53 o 
   6   0   1      174.60      113.34      5.85 o 
   7   0   1      958.69      913.47     11.28 o 
   8   0   1       82.43       55.02      6.30 o 
   9   0   1        2.48        3.81      5.51 o 
  10   0   1       16.82       10.69      6.85 o 
  11   0   1       41.23       31.50      7.33 o 
  12   0   1        2.46        7.80      8.66 o 
  13   0   1       11.89        2.16      9.51 o 
  14   0   1        0.04        0.85     10.65 o 
 -14   1   1        3.07        6.91      9.76 o 
 -13   1   1        6.27       10.62      8.92 o 
 -12   1   1        0.26        6.58      9.20 o 
 -11   1   1      256.63      212.02     12.53 o 
 -10   1   1       30.43       30.91      8.18 o 
  -9   1   1        2.04        6.62      6.62 o 
  -8   1   1        8.48       10.44      6.59 o 
  -7   1   1       77.78       69.49      7.10 o 
  -6   1   1     4054.74     4055.56     27.35 o 
  -5   1   1      168.32      182.69      6.67 o 
  -4   1   1     1013.18      940.82     11.46 o 
  -3   1   1      334.03      406.46      6.85 o 
  -2   1   1     3134.96     3670.71     17.40 o 
  -1   1   1      750.88      814.65      7.12 o 
   0   1   1      633.95      623.79      4.69 o 
   1   1   1     4860.30     4906.45     65.44 o 
   2   1   1     1811.47     2263.21     12.82 o 
   3   1   1     2466.64     2448.07     15.58 o 
   4   1   1      423.03      378.79      7.16 o 
   5   1   1      677.51      542.33      9.17 o 
   6   1   1      140.12      124.77      6.23 o 
   7   1   1      445.74      406.04     10.06 o 
   8   1   1        5.15        6.05      5.18 o 
   9   1   1      412.38      322.83     11.18 o 
  10   1   1       98.71       81.06      8.58 o 
  11   1   1       63.72       68.05      9.42 o 
  12   1   1        1.54        7.66      8.10 o 
  13   1   1       12.28        1.69      9.68 o 
  14   1   1       44.88       30.86     11.10 o 
 -14   2   1       15.45       26.51     10.53 o 
 -13   2   1        2.71        2.32      9.75 o 
 -12   2   1       19.00       10.09     10.09 o 
 -11   2   1        3.31        3.50     10.49 o 
 -10   2   1      392.71      514.07     19.02 o 
  -9   2   1        4.43        0.58      8.62 o 
  -8   2   1      184.44      195.14      9.81 o 
  -7   2   1       42.96       55.10      6.23 o 
  -6   2   1      154.29      139.77      7.57 o 
  -5   2   1     1076.08     1202.10     15.00 o 
  -4   2   1       22.55       26.28      3.54 o 
  -3   2   1     6542.08     5854.34     25.93 o 
  -2   2   1     4273.60     3499.33     18.24 o 
  -1   2   1    17085.22    15003.23    139.27 o 
   0   2   1      289.81      381.80     16.15 o 
   1   2   1     7314.65     6635.46     93.00 o 
   2   2   1     5872.54     5291.19     94.46 o 
   3   2   1     4396.75     4080.04     21.00 o 
   4   2   1      517.87      449.52      8.40 o 
   5   2   1       40.87       45.85      4.94 o 
   6   2   1       74.31       75.11      5.67 o 
   7   2   1      190.93      195.08      8.14 o 
   8   2   1        1.32        2.96      5.49 o 
   9   2   1       33.60       28.89      6.70 o 
  10   2   1       37.33       32.06      7.50 o 
  11   2   1        0.47        6.63      7.45 o 
  12   2   1        1.17        3.70      8.20 o 
  13   2   1        4.60        8.48      8.48 o 
  14   2   1       13.52       16.12      9.83 o 
 -14   3   1        0.05       12.59     13.20 o 
 -13   3   1        6.81       15.61     13.11 o 
 -12   3   1        0.14        8.14     12.52 o 
 -11   3   1        2.95       16.52     11.02 o 
 -10   3   1      122.82      119.00     12.96 o 
  -9   3   1     1401.50     1580.61     26.51 o 
  -8   3   1      469.25      472.12     15.16 o 
  -7   3   1      367.70      353.44     12.57 o 
  -6   3   1       10.45       13.82      5.13 o 
  -5   3   1     2786.19     2145.61     20.78 o 
  -4   3   1      100.84       88.26      5.08 o 
  -3   3   1      106.61       95.85      4.62 o 
  -2   3   1        6.08        2.09      2.60 o 
  -1   3   1     8412.24     7788.88    118.71 o 
   0   3   1     2562.41     2822.97     11.49 o 
   1   3   1     1575.60     1740.70     12.78 o 
   2   3   1      287.32      260.04      5.94 o 
   3   3   1      356.56      359.97      7.16 o 
   4   3   1       12.17       10.13      3.22 o 
   5   3   1       36.43       49.77      6.24 o 
   6   3   1      207.20      231.12      8.27 o 
   7   3   1      395.22      397.75     10.25 o 
   8   3   1      112.03      140.41      8.02 o 
   9   3   1      728.05      786.74     16.29 o 
  10   3   1       16.64       14.93      7.88 o 
  11   3   1      384.73      348.26     13.16 o 
  12   3   1       22.70       31.68      7.71 o 
  13   3   1        1.08        7.96      8.36 o 
  14   3   1        5.83        8.88      9.26 o 
 -14   4   1        0.55       15.88     15.88 o 
 -13   4   1        0.00       15.87     12.69 o 
 -12   4   1        0.60       12.46     12.46 o 
 -11   4   1       48.14       25.38     12.68 o 
 -10   4   1      120.45      131.67     13.41 o 
  -9   4   1      121.57      136.35     12.35 o 
  -8   4   1       69.50       59.59      9.20 o 
  -7   4   1       17.64        7.89      6.84 o 
  -6   4   1        3.73       12.87      4.63 o 
  -5   4   1       56.55       44.66      5.58 o 
  -4   4   1        2.49        9.59      3.54 o 
  -3   4   1      248.94      218.95      6.05 o 
  -2   4   1        1.64        2.02      3.03 o 
  -1   4   1     1543.29     1538.98     14.12 o 
   0   4   1     6685.45     6053.88    188.28 o 
   1   4   1      110.04       90.81      4.91 o 
   2   4   1      257.90      303.05      6.73 o 
   3   4   1       83.03       76.47      4.69 o 
   4   4   1       17.51       14.63      4.12 o 
   5   4   1     1289.38     1277.23     15.64 o 
   6   4   1       81.44       71.87      6.14 o 
   7   4   1       82.77       89.82      7.34 o 
   8   4   1      715.52      627.92     14.09 o 
   9   4   1      649.18      604.83     14.83 o 
  10   4   1        2.66       15.97      7.99 o 
  11   4   1       10.75       10.82      8.73 o 
  12   4   1        6.34       19.26      7.79 o 
  13   4   1        0.45        9.21      9.21 o 
  14   4   1        0.09        4.65      9.67 o 
 -13   5   1        3.09        5.63     13.13 o 
 -12   5   1       16.76       33.18     12.90 o 
 -11   5   1      131.10      156.76     15.56 o 
 -10   5   1        2.63       20.87     11.59 o 
  -9   5   1        2.24        6.72      9.53 o 
  -8   5   1      237.19      187.39     10.86 o 
  -7   5   1      164.06      152.09      9.51 o 
  -6   5   1      378.00      320.46     11.35 o 
  -5   5   1       64.44       69.47      6.60 o 
  -4   5   1     6343.72     5539.68     34.57 o 
  -3   5   1     2260.78     2284.03     20.86 o 
  -2   5   1     6068.64     6101.23     32.06 o 
  -1   5   1      588.70      564.32      9.77 o 
   0   5   1       48.95       36.96      2.73 o 
   1   5   1       88.91       89.88      5.70 o 
   2   5   1      878.95      926.74     12.23 o 
   3   5   1       83.24       92.62      5.56 o 
   4   5   1       69.55       48.29      5.47 o 
   5   5   1      879.87      938.41     14.37 o 
   6   5   1        2.04        2.66      4.87 o 
   7   5   1       71.38       72.38      7.02 o 
   8   5   1       77.35       63.98      8.27 o 
   9   5   1      430.62      403.29     13.84 o 
  10   5   1      171.41      138.54     11.58 o 
  11   5   1        5.01        2.12      8.48 o 
  12   5   1        0.02        4.18      8.34 o 
  13   5   1       32.67       51.24     10.16 o 
 -13   6   1        3.23       10.43     14.12 o 
 -12   6   1        2.26       13.95     11.53 o 
 -11   6   1       11.50       23.74     11.28 o 
 -10   6   1       86.34      113.82     12.13 o 
  -9   6   1       54.56       56.10     10.66 o 
  -8   6   1       88.73      106.24     11.44 o 
  -7   6   1      866.31      802.06     18.02 o 
  -6   6   1       37.33       43.98      7.24 o 
  -5   6   1       28.65       33.96      6.60 o 
  -4   6   1       28.93       30.40      5.98 o 
  -3   6   1      405.01      424.10     11.31 o 
  -2   6   1     2046.90     2303.09     21.83 o 
  -1   6   1      338.83      382.85      9.57 o 
   0   6   1      750.78      733.71     36.76 o 
   1   6   1       62.62       58.09      5.11 o 
   2   6   1      512.63      538.22     10.64 o 
   3   6   1       49.52       62.49      5.98 o 
   4   6   1       19.77       17.77      5.47 o 
   5   6   1      219.59      230.08      9.04 o 
   6   6   1        8.76       17.51      5.39 o 
   7   6   1       31.64       36.61      6.69 o 
   8   6   1      340.50      316.36     12.89 o 
   9   6   1       86.70       95.03      9.72 o 
  10   6   1      438.05      409.86     16.24 o 
  11   6   1       37.81       40.77     10.41 o 
  12   6   1       33.92       41.30     10.21 o 
  13   6   1        1.74        4.55      9.53 o 
 -13   7   1       26.30       57.06     14.42 o 
 -12   7   1       12.28       27.47     13.14 o 
 -11   7   1        0.15        0.59     11.76 o 
 -10   7   1        3.71        4.03     11.51 o 
  -9   7   1       43.96       70.71     10.66 o 
  -8   7   1      251.67      241.48     14.21 o 
  -7   7   1      672.22      567.78     17.55 o 
  -6   7   1       46.10       39.45      8.31 o 
  -5   7   1      533.15      436.57     13.70 o 
  -4   7   1      145.96      138.82      8.96 o 
  -3   7   1        5.39        9.77      5.37 o 
  -2   7   1     1136.36     1172.62     17.78 o 
  -1   7   1      362.86      434.60     10.87 o 
   0   7   1        3.74       10.45      3.28 o 
   1   7   1        2.11        1.83      4.58 o 
   2   7   1       38.23       24.76      5.50 o 
   3   7   1     2113.95     2090.49     22.44 o 
   4   7   1       54.55       61.27      6.40 o 
   5   7   1       33.47       38.77      6.38 o 
   6   7   1       13.43       13.66      6.83 o 
   7   7   1      206.07      184.09     10.91 o 
   8   7   1      401.07      360.56     14.06 o 
   9   7   1      462.06      439.57     16.26 o 
  10   7   1      387.76      361.94     15.70 o 
  11   7   1        0.43       11.52      9.30 o 
  12   7   1        0.27        2.61      9.98 o 
 -12   8   1       25.54       39.86     14.06 o 
 -11   8   1        0.55        4.65     11.61 o 
 -10   8   1       13.23       33.18     10.87 o 
  -9   8   1       13.48       42.02     11.76 o 
  -8   8   1        1.47        3.83     10.94 o 
  -7   8   1       85.11       85.42     10.67 o 
  -6   8   1      633.18      536.66     17.72 o 
  -5   8   1      162.55      165.46     10.69 o 
  -4   8   1       48.58       52.30      6.97 o 
  -3   8   1        0.06        6.35      6.35 o 
  -2   8   1       17.77       13.40      6.22 o 
  -1   8   1       50.23       60.11      6.57 o 
   0   8   1       20.38       24.23      3.73 o 
   1   8   1      233.08      262.95     10.00 o 
   2   8   1      296.98      279.09     10.51 o 
   3   8   1      133.35      143.57      8.25 o 
   4   8   1       11.79        5.98      6.44 o 
   5   8   1       90.58       89.00      8.30 o 
   6   8   1      175.41      158.45     10.16 o 
   7   8   1        2.92       14.80      8.32 o 
   8   8   1      122.47      115.54     11.09 o 
   9   8   1        8.20        1.38      9.67 o 
  10   8   1       18.88       17.37     10.06 o 
  11   8   1        9.87       15.31      9.91 o 
  12   8   1       13.38       47.07     10.56 o 
 -11   9   1        7.79       17.71     12.58 o 
 -10   9   1        0.08        0.57     12.46 o 
  -9   9   1       19.28       23.40     11.13 o 
  -8   9   1        0.34        1.64     10.92 o 
  -7   9   1      299.63      309.52     17.11 o 
  -6   9   1        1.28        8.88      8.88 o 
  -5   9   1       67.02       83.77      8.67 o 
  -4   9   1       47.22       45.96      8.49 o 
  -3   9   1       30.55       35.21      6.84 o 
  -2   9   1        4.19        6.69      6.22 o 
  -1   9   1       21.34       27.69      6.57 o 
   0   9   1       59.45       63.27      5.20 o 
   1   9   1       75.11       70.58      8.14 o 
   2   9   1       51.97       39.28      8.22 o 
   3   9   1      197.79      173.10     10.60 o 
   4   9   1      115.82       99.65      9.26 o 
   5   9   1      472.54      489.84     15.85 o 
   6   9   1        0.54        0.47      8.43 o 
   7   9   1       12.11       13.61      8.92 o 
   8   9   1        4.59        5.64      9.38 o 
   9   9   1        8.81       14.50     10.29 o 
  10   9   1        6.19        0.92     10.65 o 
  11   9   1        0.16        2.27     10.02 o 
 -11  10   1        0.53       13.38     13.38 o 
 -10  10   1        1.47        0.56     12.81 o 
  -9  10   1        0.04        1.10     10.48 o 
  -8  10   1       38.96       71.72     12.51 o 
  -7  10   1       12.83       10.14      9.61 o 
  -6  10   1        1.84        0.53      9.41 o 
  -5  10   1       20.01       17.41      8.69 o 
  -4  10   1        0.01        8.51      8.51 o 
  -3  10   1        1.55        2.94      7.85 o 
  -2  10   1        9.76       25.91      7.68 o 
  -1  10   1       16.53        9.40      7.53 o 
   0  10   1      339.50      336.26      9.45 o 
   1  10   1      196.43      170.76     11.29 o 
   2  10   1      177.90      190.25     11.90 o 
   3  10   1      438.85      437.37     15.72 o 
   4  10   1        5.11        9.33      7.93 o 
   5  10   1      208.25      196.08     12.69 o 
   6  10   1       99.04      113.50     11.82 o 
   7  10   1       16.93        1.42      9.49 o 
   8  10   1       56.03       57.38     11.38 o 
   9  10   1       24.88       31.60     11.32 o 
  10  10   1       18.45       25.62     10.25 o 
 -10  11   1       13.17       16.28     13.56 o 
  -9  11   1        1.31        3.79     12.46 o 
  -8  11   1        8.75       25.76     10.73 o 
  -7  11   1        0.50       12.18     10.07 o 
  -6  11   1       37.24       15.11     11.99 o 
  -5  11   1      190.58      218.30     14.32 o 
  -4  11   1       27.06        8.02      9.53 o 
  -3  11   1      196.63      230.73     14.24 o 
  -2  11   1       37.02       78.37     11.07 o 
  -1  11   1        0.90       11.77      8.00 o 
   0  11   1       89.71      104.32      9.46 o 
   1  11   1        1.88       11.75      9.04 o 
   2  11   1      296.34      350.85     15.55 o 
   3  11   1      189.08      184.88     12.51 o 
   4  11   1        0.86        5.62      8.90 o 
   5  11   1       21.11       32.13      9.45 o 
   6  11   1       74.53       92.22     11.41 o 
   7  11   1        9.05        0.48     10.49 o 
   8  11   1        0.87        9.99     10.46 o 
   9  11   1        3.79       10.38     11.32 o 
  -8  12   1        1.09        1.58     10.51 o 
  -7  12   1        1.17        6.26     11.48 o 
  -6  12   1       44.90       56.17     11.86 o 
  -5  12   1       11.56       36.55     11.16 o 
  -4  12   1       39.99       75.81     11.48 o 
  -3  12   1       67.18       96.43     12.24 o 
  -2  12   1        0.02        1.44      9.60 o 
  -1  12   1       10.06        8.46      9.87 o 
   0  12   1        0.00        0.83      6.99 o 
   1  12   1        0.02        8.12      9.46 o 
   2  12   1        0.03        9.57     10.03 o 
   3  12   1      108.63      137.26     12.48 o 
   4  12   1        0.47        2.80      9.82 o 
   5  12   1       37.49       54.24     10.85 o 
   6  12   1       30.98       48.83     11.38 o 
   7  12   1        2.97       12.34     10.44 o 
   8  12   1        3.20       16.52      9.91 o 
  -7  13   1        7.02       16.27     11.69 o 
  -6  13   1       21.99       39.88     12.62 o 
  -5  13   1       11.82        0.50     11.50 o 
  -4  13   1        7.82       11.33     11.33 o 
  -3  13   1       43.64       54.73     11.62 o 
  -2  13   1        1.41       10.47     10.47 o 
  -1  13   1        4.94       18.18      9.79 o 
   0  13   1        0.03        6.77      6.77 o 
   1  13   1        3.70        1.34      9.83 o 
   2  13   1       54.84       42.34     12.16 o 
   3  13   1       88.89      100.60     12.80 o 
   4  13   1        9.23       16.19     10.18 o 
   5  13   1        0.81        7.46     10.73 o 
   6  13   1        0.00        0.93     10.76 o 
  -5  14   1        3.27       24.28     11.17 o 
  -4  14   1       24.36       37.01     12.98 o 
  -3  14   1       45.11       62.11     11.86 o 
  -2  14   1        7.06       10.73     10.73 o 
  -1  14   1        7.68       16.48      9.61 o 
   0  14   1       51.91       59.68     12.55 o 
   1  14   1        7.65       14.46     10.09 o 
   2  14   1        4.38        7.49     10.13 o 
   3  14   1        4.95        4.92     10.73 o 
   4  14   1        0.23        5.42     10.40 o 
  -2 -14   2      119.39      114.42     12.63 o 
  -1 -14   2        8.85       14.46      8.54 o 
   0 -14   2       22.53       31.96      6.48 o 
   1 -14   2        9.92       13.95      8.67 o 
   2 -14   2        0.04        6.07      8.34 o 
   3 -14   2        0.91        4.18      9.51 o 
  -5 -13   2        0.02       15.50      8.91 o 
  -4 -13   2        3.04        5.42      8.92 o 
  -3 -13   2       14.15       31.68      8.89 o 
  -2 -13   2       23.15        6.53      9.60 o 
  -1 -13   2       56.40       60.44      9.95 o 
   0 -13   2        7.16        4.91      7.14 o 
   1 -13   2        0.01        0.77      8.57 o 
   2 -13   2       10.96        9.40      9.02 o 
   3 -13   2        4.32       21.66      7.87 o 
   4 -13   2       51.89       42.67     11.07 o 
   5 -13   2        3.03        4.34      9.10 o 
   6 -13   2        5.83        0.40      8.67 o 
  -7 -12   2        8.10        4.77      9.15 o 
  -6 -12   2        4.89        1.20     10.01 o 
  -5 -12   2        2.35        8.81      8.81 o 
  -4 -12   2        2.09        4.39      8.38 o 
  -3 -12   2       25.31       20.22      8.72 o 
  -2 -12   2       43.43       43.25      9.44 o 
  -1 -12   2       64.48       71.92      9.77 o 
   0 -12   2       18.14       15.26      5.71 o 
   1 -12   2      104.67      117.13     11.15 o 
   2 -12   2        7.37       20.08      8.03 o 
   3 -12   2        6.25       28.72      8.09 o 
   4 -12   2      152.24      141.95     11.80 o 
   5 -12   2        0.60        1.64      9.40 o 
   6 -12   2        0.01        2.45      8.59 o 
   7 -12   2        0.14        9.40      8.58 o 
   8 -12   2        6.06        3.24     10.14 o 
  -8 -11   2        4.90        2.05      9.83 o 
  -7 -11   2       22.48       16.06      9.89 o 
  -6 -11   2       46.25       51.94      9.89 o 
  -5 -11   2        4.43        0.82      8.63 o 
  -4 -11   2       75.65       61.23     10.20 o 
  -3 -11   2       35.22       44.10      8.90 o 
  -2 -11   2      155.00      150.13     11.21 o 
  -1 -11   2       74.96       66.66      9.13 o 
   0 -11   2      203.21      205.64      8.37 o 
   1 -11   2        5.70       27.99      7.30 o 
   2 -11   2        5.04        0.00      7.78 o 
   3 -11   2        2.68        2.48      0.69 o 
   4 -11   2       81.69       64.95      9.99 o 
   5 -11   2       16.79       26.84      9.22 o 
   6 -11   2        0.08        3.79      8.43 o 
   7 -11   2       27.49       30.46      9.31 o 
   8 -11   2        4.56        8.04      9.31 o 
   9 -11   2        4.97        9.26      9.26 o 
  -9 -10   2       16.68       12.19      9.67 o 
  -8 -10   2       13.31       17.36      9.31 o 
  -7 -10   2       96.83       93.23     11.44 o 
  -6 -10   2      129.34      122.93     11.41 o 
  -5 -10   2      156.50      157.40     11.33 o 
  -4 -10   2        0.63       11.65      7.49 o 
  -3 -10   2        7.78        4.12      7.82 o 
  -2 -10   2      224.23      187.04     10.98 o 
  -1 -10   2       24.05       24.50      7.23 o 
   0 -10   2       68.14       71.68      5.90 o 
   1 -10   2        4.62        1.65      7.00 o 
   2 -10   2       57.60       51.21      7.91 o 
   3 -10   2      382.61      378.66     14.31 o 
   4 -10   2       11.41        4.25      7.65 o 
   5 -10   2       53.36       54.51      8.15 o 
   6 -10   2       12.09       12.57      8.65 o 
   7 -10   2       35.73       20.96      9.61 o 
   8 -10   2        0.21        5.27      9.22 o 
   9 -10   2        0.03        1.32      9.24 o 
  10 -10   2       15.30       10.53     10.53 o 
 -10  -9   2        1.11        2.59     10.34 o 
  -9  -9   2       27.56       27.38     10.43 o 
  -8  -9   2       21.13        6.97      9.14 o 
  -7  -9   2        1.40        2.17      9.13 o 
  -6  -9   2       90.20       89.80      9.94 o 
  -5  -9   2       95.74      108.31      9.85 o 
  -4  -9   2        6.51        1.27      7.63 o 
  -3  -9   2       31.86       27.63      7.54 o 
  -2  -9   2      132.23      114.43      9.09 o 
  -1  -9   2       78.06       85.99      8.14 o 
   0  -9   2        9.72        6.40      5.78 o 
   1  -9   2      331.27      312.27     11.72 o 
   2  -9   2      345.32      335.14     12.29 o 
   3  -9   2       61.48       69.44      8.14 o 
   4  -9   2       46.84       55.96      8.24 o 
   5  -9   2      128.85      114.60     10.11 o 
   6  -9   2      193.98      161.79     11.11 o 
   7  -9   2        0.61        2.70      9.00 o 
   8  -9   2       88.83       65.06     10.92 o 
   9  -9   2        7.61       36.26      9.17 o 
  10  -9   2       23.28       50.29     11.08 o 
  11  -9   2        1.91       16.59     10.60 o 
 -11  -8   2       30.19       16.31     12.34 o 
 -10  -8   2       20.74        6.68     10.69 o 
  -9  -8   2        0.07        7.16      9.40 o 
  -8  -8   2      354.18      323.99     15.19 o 
  -7  -8   2      267.29      293.81     13.78 o 
  -6  -8   2      334.98      347.07     14.11 o 
  -5  -8   2       64.44       82.99      8.30 o 
  -4  -8   2       95.03       93.33      8.21 o 
  -3  -8   2       93.39       81.52      7.68 o 
  -2  -8   2      349.05      321.13     10.53 o 
  -1  -8   2       12.21       16.17      5.39 o 
   0  -8   2      170.88      183.67      6.24 o 
   1  -8   2      123.66      114.75      7.67 o 
   2  -8   2        7.42       14.70      6.05 o 
   3  -8   2        3.58        7.44      6.13 o 
   4  -8   2       11.91       17.30      6.20 o 
   5  -8   2       42.42       38.69      7.65 o 
   6  -8   2       11.73       15.99      6.85 o 
   7  -8   2      500.94      617.06     18.55 o 
   8  -8   2      551.96      553.62     19.80 o 
   9  -8   2       78.84      138.39     12.93 o 
  10  -8   2      137.29      155.22     13.58 o 
  11  -8   2        1.56        6.84     10.76 o 
  12  -8   2        3.09       31.32     10.77 o 
 -12  -7   2        0.20        7.64     10.78 o 
 -11  -7   2       34.75       42.00     11.88 o 
 -10  -7   2        0.50        3.68      9.65 o 
  -9  -7   2       88.06       92.91     12.42 o 
  -8  -7   2      127.07      151.61     11.91 o 
  -7  -7   2      554.83      574.92     16.37 o 
  -6  -7   2       99.86       94.25      9.02 o 
  -5  -7   2        1.85        4.91      6.25 o 
  -4  -7   2       10.24       18.12      5.75 o 
  -3  -7   2      100.46      115.33      7.42 o 
  -2  -7   2       50.34       53.86      5.61 o 
  -1  -7   2      169.65      155.24      7.64 o 
   0  -7   2      270.64      277.45      6.68 o 
   1  -7   2       14.73       13.55      5.24 o 
   2  -7   2      410.87      411.64     11.53 o 
   3  -7   2       36.41       41.30      5.84 o 
   4  -7   2      103.86       77.82      7.28 o 
   5  -7   2      117.48      107.18      8.31 o 
   6  -7   2       54.76       56.40      7.99 o 
   7  -7   2        0.00        6.70      7.66 o 
   8  -7   2      409.77      439.39     16.14 o 
   9  -7   2      161.19      136.97     12.50 o 
  10  -7   2        0.62       11.22      9.69 o 
  11  -7   2       25.56       21.78     11.94 o 
  12  -7   2        4.73        3.15     12.07 o 
 -12  -6   2        5.11       11.65     11.65 o 
 -11  -6   2        2.05        1.89     10.38 o 
 -10  -6   2       33.85       44.03     11.36 o 
  -9  -6   2       15.74        9.92     11.33 o 
  -8  -6   2       32.17       27.71      9.86 o 
  -7  -6   2       32.10       17.71      8.86 o 
  -6  -6   2       61.91       55.00      7.85 o 
  -5  -6   2      135.20      131.50      8.70 o 
  -4  -6   2      571.27      628.55     12.72 o 
  -3  -6   2      201.38      179.36      8.09 o 
  -2  -6   2       23.19       25.74      4.44 o 
  -1  -6   2      133.02      117.85      6.11 o 
   0  -6   2      641.28      671.55      8.42 o 
   1  -6   2      592.48      586.00     11.69 o 
   2  -6   2     2205.91     2374.12     22.82 o 
   3  -6   2       31.35       40.22      6.01 o 
   4  -6   2       48.30       39.34      5.62 o 
   5  -6   2      143.75      148.86      9.51 o 
   6  -6   2       10.49       17.44      6.30 o 
   7  -6   2       74.43       65.38      8.42 o 
   8  -6   2       40.16       36.57      9.13 o 
   9  -6   2      138.16      122.04     12.52 o 
  10  -6   2        8.37       10.17     10.70 o 
  11  -6   2       21.31       12.07     12.07 o 
  12  -6   2        0.30        1.12     11.72 o 
  13  -6   2        2.49        5.65     12.41 o 
 -13  -5   2        4.85        8.52     11.83 o 
 -12  -5   2        4.18        0.00     10.61 o 
 -11  -5   2       11.71       18.00      9.72 o 
 -10  -5   2      270.43      253.76     15.59 o 
  -9  -5   2        4.70        4.85     10.18 o 
  -8  -5   2        1.62        1.45      8.67 o 
  -7  -5   2      122.28      110.98      9.57 o 
  -6  -5   2      475.01      505.26     13.30 o 
  -5  -5   2       49.53       45.28      6.14 o 
  -4  -5   2      685.24      759.94     13.59 o 
  -3  -5   2      462.11      494.10     11.15 o 
  -2  -5   2      243.97      276.62      8.27 o 
  -1  -5   2      189.03      189.25      6.77 o 
   0  -5   2      480.11      504.38     14.57 o 
   1  -5   2     1102.40     1075.45     13.95 o 
   2  -5   2     9019.39     9044.95    172.58 o 
   3  -5   2        3.20        1.43      5.24 o 
   4  -5   2       16.25       14.95      5.78 o 
   5  -5   2      800.80      760.70     14.67 o 
   6  -5   2       54.44       45.36      6.48 o 
   7  -5   2        4.94        4.60      6.64 o 
   8  -5   2      229.73      228.71     12.58 o 
   9  -5   2      171.34      163.78     12.97 o 
  10  -5   2       90.04       83.57     12.82 o 
  11  -5   2        3.34       12.03     12.03 o 
  12  -5   2        1.07        1.17     11.13 o 
  13  -5   2        6.03       12.46     12.46 o 
 -13  -4   2        6.20        7.84     10.78 o 
 -12  -4   2        1.85       10.46     10.46 o 
 -11  -4   2       34.30       48.66     10.54 o 
 -10  -4   2       47.86       54.17     11.04 o 
  -9  -4   2       74.53      111.81      9.98 o 
  -8  -4   2       29.43       29.25      8.42 o 
  -7  -4   2      440.34      412.39     13.28 o 
  -6  -4   2      171.63      194.10      9.77 o 
  -5  -4   2        2.35       10.70      5.83 o 
  -4  -4   2     2028.10     2080.22     20.34 o 
  -3  -4   2      997.52     1164.82     14.45 o 
  -2  -4   2     1070.61     1150.49     13.35 o 
  -1  -4   2      512.69      542.74      8.90 o 
   0  -4   2      240.11      252.94      4.98 o 
   1  -4   2       99.67       74.92      5.28 o 
   2  -4   2      306.39      323.51      7.77 o 
   3  -4   2     2734.86     2873.75     22.50 o 
   4  -4   2       45.40       69.00      5.91 o 
   5  -4   2        2.25        3.99      4.49 o 
   6  -4   2      308.11      252.14     10.14 o 
   7  -4   2       71.80       72.14      7.26 o 
   8  -4   2      384.31      347.62     13.87 o 
   9  -4   2       29.01       30.19      9.88 o 
  10  -4   2       51.05       64.39     11.86 o 
  11  -4   2        0.12       11.58     12.15 o 
  12  -4   2       13.87       40.66     12.37 o 
  13  -4   2       14.46       23.10     13.04 o 
  14  -4   2        0.14        5.27     13.50 o 
 -13  -3   2        9.24       16.71     11.65 o 
 -12  -3   2       13.81       14.94     11.33 o 
 -11  -3   2        0.50        2.08     10.88 o 
 -10  -3   2       20.21       18.11     10.34 o 
  -9  -3   2      106.87      124.05     10.81 o 
  -8  -3   2        3.00        8.67      6.65 o 
  -7  -3   2       63.92       69.84      8.61 o 
  -6  -3   2      681.11      782.02     14.58 o 
  -5  -3   2     1022.81     1109.93     15.50 o 
  -4  -3   2     1438.28     1690.40     17.42 o 
  -3  -3   2     1345.26     1525.65     15.35 o 
  -2  -3   2     3697.26     4001.26     23.05 o 
  -1  -3   2        0.03        8.17      2.89 o 
   0  -3   2     2026.16     2390.80     23.00 o 
   1  -3   2     2228.32     2726.34     17.64 o 
   2  -3   2     2875.52     2902.80     19.23 o 
   3  -3   2      389.97      342.48      7.40 o 
   4  -3   2      191.32      167.68      6.43 o 
   5  -3   2       35.51       44.33      4.99 o 
   6  -3   2      428.06      312.21     10.60 o 
   7  -3   2     1183.87     1125.72     19.49 o 
   8  -3   2        5.88        7.83      7.31 o 
   9  -3   2      197.33      166.91     12.75 o 
  10  -3   2       58.82       68.38     12.39 o 
  11  -3   2      277.22      239.77     16.78 o 
  12  -3   2        1.28        5.39     11.30 o 
  13  -3   2        0.79       12.15     11.10 o 
  14  -3   2        1.85        4.59     11.74 o 
 -14  -2   2        0.71       17.25     12.17 o 
 -13  -2   2        5.03       21.98     11.52 o 
 -12  -2   2        0.75        8.53     11.19 o 
 -11  -2   2      314.43      291.39     16.09 o 
 -10  -2   2      104.45       90.57     11.25 o 
  -9  -2   2      157.87      220.77     11.17 o 
  -8  -2   2       22.66       25.77      7.36 o 
  -7  -2   2       44.61       48.22      7.25 o 
  -6  -2   2       68.48       83.25      7.15 o 
  -5  -2   2      209.90      200.87      8.06 o 
  -4  -2   2      524.05      594.55     10.44 o 
  -3  -2   2      774.43      786.02     10.83 o 
  -2  -2   2     1053.41     1220.35     11.71 o 
  -1  -2   2     1926.46     2109.43     13.51 o 
   0  -2   2    14780.94    15452.48    260.87 o 
   1  -2   2     4194.96     4578.58     84.02 o 
   2  -2   2     4697.89     4617.72     91.64 o 
   3  -2   2      257.47      225.52      5.41 o 
   4  -2   2      293.10      236.75      6.83 o 
   5  -2   2      119.53       98.09      5.80 o 
   6  -2   2       83.95       73.06      5.73 o 
   7  -2   2      118.73       80.99      7.54 o 
   8  -2   2       13.66        8.81      6.49 o 
   9  -2   2       81.58       67.40      8.65 o 
  10  -2   2        6.13        7.15      8.05 o 
  11  -2   2      165.62      153.83     12.27 o 
  12  -2   2       28.47       42.45      9.87 o 
  13  -2   2        1.68        4.19      8.35 o 
  14  -2   2       11.04       34.00      9.71 o 
 -14  -1   2        9.42        6.26     13.58 o 
 -13  -1   2        0.32        2.71     12.49 o 
 -12  -1   2        5.15       12.78     11.10 o 
 -11  -1   2       13.03       21.28     11.19 o 
 -10  -1   2       33.23       38.95     10.02 o 
  -9  -1   2       13.30       21.83      8.73 o 
  -8  -1   2       15.30        8.98      7.40 o 
  -7  -1   2      266.38      216.70      9.64 o 
  -6  -1   2      628.85      607.74     12.15 o 
  -5  -1   2      806.45      791.05     11.74 o 
  -4  -1   2      169.19      163.06      5.56 o 
  -3  -1   2      661.08      804.64      9.40 o 
  -2  -1   2     4829.72     4148.14     86.56 o 
  -1  -1   2      435.81      437.77      7.16 o 
   0  -1   2     4204.24     4628.42     52.36 o 
   1  -1   2       11.25       15.87      2.05 o 
   2  -1   2     1602.22     1540.72     11.18 o 
   3  -1   2      182.78      129.78      4.56 o 
   4  -1   2       54.02       37.18      3.41 o 
   5  -1   2     1906.35     1415.61     14.18 o 
   6  -1   2      784.96      753.06     11.68 o 
   7  -1   2       24.85       27.40      4.95 o 
   8  -1   2       33.83       31.68      5.27 o 
   9  -1   2        4.25        5.67      5.28 o 
  10  -1   2        5.58       11.82      6.11 o 
  11  -1   2        6.90        2.71      7.34 o 
  12  -1   2        5.90       14.06      7.81 o 
  13  -1   2       36.89       25.94      9.05 o 
  14  -1   2        7.68        0.78      9.41 o 
 -14   0   2        0.10       12.92     14.01 o 
 -13   0   2        4.26        8.56     13.70 o 
 -12   0   2        3.40        9.97     12.92 o 
 -11   0   2      182.95      225.37     15.04 o 
 -10   0   2       20.93       19.98     10.26 o 
  -9   0   2      291.13      272.29     12.18 o 
  -8   0   2       87.77       97.86      7.60 o 
  -7   0   2       45.56       71.36      6.57 o 
  -6   0   2     6303.31     6278.85     33.51 o 
  -5   0   2       40.25       34.90      4.71 o 
  -4   0   2        3.50        3.86      3.86 o 
  -3   0   2      244.68      251.72      5.87 o 
  -2   0   2     8131.69     7058.53     98.16 o 
  -1   0   2      432.13      381.77      4.99 o 
   0   0   2      245.87      236.87     59.46 o 
   1   0   2       34.29       24.36      1.80 o 
   2   0   2     3317.11     2661.42     13.01 o 
   3   0   2       21.60       15.10      2.52 o 
   4   0   2       46.47       47.99      3.70 o 
   5   0   2      501.60      467.03      8.09 o 
   6   0   2     1835.28     1883.65     17.33 o 
   7   0   2      426.39      440.25      9.71 o 
   8   0   2       37.98       39.64      5.31 o 
   9   0   2        6.83        6.63      5.79 o 
  10   0   2       41.65       57.60      7.57 o 
  11   0   2       44.51       56.24      7.66 o 
  12   0   2        1.64        5.16      8.16 o 
  13   0   2        1.24        0.85      9.03 o 
  14   0   2       37.47       53.12     11.06 o 
 -14   1   2       17.15       18.99     14.39 o 
 -13   1   2        2.04       11.06     12.17 o 
 -12   1   2       10.81       16.34      8.83 o 
 -11   1   2        0.10        8.80      8.33 o 
 -10   1   2        2.97        7.62      7.62 o 
  -9   1   2       90.72       76.25      8.43 o 
  -8   1   2       39.22       27.61      6.23 o 
  -7   1   2        0.06        4.96      4.96 o 
  -6   1   2      489.56      453.42     10.62 o 
  -5   1   2      405.47      468.71      9.06 o 
  -4   1   2       51.84       48.54      3.96 o 
  -3   1   2      337.89      282.27      6.21 o 
  -2   1   2      199.40      236.76      4.87 o 
  -1   1   2     3685.06     4069.82     75.04 o 
   0   1   2     3220.14     3725.42     43.40 o 
   1   1   2     2166.78     2728.78     13.28 o 
   2   1   2     9862.67     9425.06    112.91 o 
   3   1   2     6085.73     5638.00    100.33 o 
   4   1   2      662.28      665.23      9.38 o 
   5   1   2      812.64      893.83     11.40 o 
   6   1   2     2748.87     2704.39     21.45 o 
   7   1   2      788.17      823.85     13.69 o 
   8   1   2        0.04        5.27      5.27 o 
   9   1   2        0.55        6.60      5.71 o 
  10   1   2      663.72      650.52     16.30 o 
  11   1   2      127.52      111.99     10.14 o 
  12   1   2        0.02        1.76      8.79 o 
  13   1   2        3.17        6.53      9.58 o 
  14   1   2       13.03       37.47     10.64 o 
 -14   2   2       12.07       48.13     13.08 o 
 -13   2   2       16.12       25.10     10.90 o 
 -12   2   2        1.45        0.89      8.93 o 
 -11   2   2       27.76       35.13      7.80 o 
 -10   2   2       81.62       81.00      9.43 o 
  -9   2   2      127.92      142.30      9.43 o 
  -8   2   2      107.29      114.19      7.35 o 
  -7   2   2        1.99        0.44      4.84 o 
  -6   2   2      131.21      136.37      7.22 o 
  -5   2   2      584.76      776.60     11.67 o 
  -4   2   2     4228.94     3988.10     23.79 o 
  -3   2   2     1158.44     1070.22     11.66 o 
  -2   2   2      148.48      146.90      5.81 o 
  -1   2   2    14844.40    14500.06    141.62 o 
   0   2   2     1640.04     1872.34     10.26 o 
   1   2   2       24.22       23.79      2.64 o 
   2   2   2        1.60        3.05      4.07 o 
   3   2   2      445.49      425.73      7.81 o 
   4   2   2      459.94      472.31      8.47 o 
   5   2   2      306.33      311.25      7.30 o 
   6   2   2     3055.80     2921.10     23.20 o 
   7   2   2     4281.87     4208.01     29.45 o 
   8   2   2        0.92        0.00      5.67 o 
   9   2   2      462.59      457.69     12.58 o 
  10   2   2        6.54       20.76      7.35 o 
  11   2   2       46.19       42.67      9.05 o 
  12   2   2        4.32       16.25      8.13 o 
  13   2   2        0.48        6.74      8.42 o 
  14   2   2        9.12       26.65      9.43 o 
 -14   3   2       22.27       38.03     14.13 o 
 -13   3   2        0.48        5.73     10.96 o 
 -12   3   2       25.39       32.09     10.03 o 
 -11   3   2        3.60        5.32      8.70 o 
 -10   3   2       15.26       10.34      7.99 o 
  -9   3   2      767.60      728.52     17.03 o 
  -8   3   2        0.41        0.91      6.37 o 
  -7   3   2       49.22       49.05      6.81 o 
  -6   3   2     1310.06     1231.80     16.47 o 
  -5   3   2      153.78      123.19      6.97 o 
  -4   3   2     1287.28     1194.42     13.80 o 
  -3   3   2       50.40       39.14      3.91 o 
  -2   3   2      177.67      200.51      5.53 o 
  -1   3   2      134.20      134.28      4.62 o 
   0   3   2     1032.33      982.63      7.10 o 
   1   3   2     4707.72     4340.38     89.05 o 
   2   3   2     1401.93     1598.67     13.20 o 
   3   3   2      185.83      140.75      5.20 o 
   4   3   2      164.83      188.10      6.43 o 
   5   3   2     2287.92     2579.24     20.62 o 
   6   3   2        4.46        3.96      4.40 o 
   7   3   2      269.60      393.29      9.98 o 
   8   3   2        5.80        8.63      2.40 o 
   9   3   2     1297.55     1267.12     19.23 o 
  10   3   2       97.84      100.81      9.79 o 
  11   3   2      938.84      850.21     18.59 o 
  12   3   2       27.63       31.76      9.19 o 
  13   3   2        5.14        3.27      9.43 o 
  14   3   2        0.16        9.54      9.54 o 
 -14   4   2        0.64        1.65     13.20 o 
 -13   4   2        1.01        5.39     10.77 o 
 -12   4   2        0.62        8.91     10.49 o 
 -11   4   2       75.47       72.88     12.23 o 
 -10   4   2       10.07       12.90      9.91 o 
  -9   4   2       11.95       15.50      7.75 o 
  -8   4   2       59.63       35.18      8.08 o 
  -7   4   2     1266.95     1291.15     19.73 o 
  -6   4   2        8.71        8.89      4.69 o 
  -5   4   2      268.54      235.15      8.45 o 
  -4   4   2        0.70        2.84      3.78 o 
  -3   4   2     1055.63      817.02     11.52 o 
  -2   4   2     3686.59     3256.37     21.39 o 
  -1   4   2      654.38      617.63      8.82 o 
   0   4   2     6710.02     6265.17     83.62 o 
   1   4   2      573.60      537.70      8.20 o 
   2   4   2      807.80      839.27     10.89 o 
   3   4   2     1321.64     1260.61     13.43 o 
   4   4   2      983.50      955.65     12.68 o 
   5   4   2      643.54      621.16     11.10 o 
   6   4   2       27.41       24.94      5.25 o 
   7   4   2      189.73      161.03      8.22 o 
   8   4   2      648.85      552.01     13.32 o 
   9   4   2      515.34      502.32     13.24 o 
  10   4   2      599.76      631.85     16.14 o 
  11   4   2        0.76        2.10      8.42 o 
  12   4   2       52.76       61.02     10.38 o 
  13   4   2        0.16        4.46      8.12 o 
  14   4   2        9.78       27.04      9.40 o 
 -13   5   2        8.22       21.89     12.04 o 
 -12   5   2       18.76       39.21     11.82 o 
 -11   5   2       39.96       42.02     12.08 o 
 -10   5   2      124.06      145.53     12.30 o 
  -9   5   2        3.60        4.50      9.01 o 
  -8   5   2      110.95      110.30      9.80 o 
  -7   5   2       32.84       40.52      7.23 o 
  -6   5   2       26.64       12.41      5.72 o 
  -5   5   2        0.21        4.26      4.74 o 
  -4   5   2      147.48      121.26      7.11 o 
  -3   5   2       42.68       47.92      5.21 o 
  -2   5   2     2194.97     2180.91     19.02 o 
  -1   5   2      528.14      545.14      9.51 o 
   0   5   2      105.42      114.18      4.02 o 
   1   5   2     1420.42     1374.57     14.52 o 
   2   5   2     1257.30     1346.39     14.35 o 
   3   5   2      251.66      231.39      7.30 o 
   4   5   2     3962.94     3944.06     26.55 o 
   5   5   2      172.76      143.49      7.11 o 
   6   5   2        8.45       15.83      5.27 o 
   7   5   2       41.59       33.61      6.55 o 
   8   5   2       25.63       28.64      6.95 o 
   9   5   2       14.75       30.22      7.33 o 
  10   5   2      600.72      543.96     16.31 o 
  11   5   2      121.84       98.10     11.05 o 
  12   5   2       18.84       13.78      9.19 o 
  13   5   2        4.23        3.67      9.36 o 
 -13   6   2        2.03        0.56     12.10 o 
 -12   6   2       13.78       24.48     10.34 o 
 -11   6   2        0.84       12.84     10.69 o 
 -10   6   2       54.16       44.53     11.00 o 
  -9   6   2      103.28       88.64     10.76 o 
  -8   6   2      241.21      216.21     12.04 o 
  -7   6   2        2.43        3.45      6.40 o 
  -6   6   2        3.68        7.76      5.81 o 
  -5   6   2      324.05      238.09     10.06 o 
  -4   6   2      146.48      133.47      8.07 o 
  -3   6   2       16.96        8.97      5.18 o 
  -2   6   2     1015.07     1047.76     15.04 o 
  -1   6   2      336.96      339.43      8.40 o 
   0   6   2      167.66      176.66      5.08 o 
   1   6   2       24.31       27.08      4.13 o 
   2   6   2       77.40       90.40      5.94 o 
   3   6   2      206.78      245.26      8.15 o 
   4   6   2     1563.21     1496.55     18.00 o 
   5   6   2       10.63       11.17      4.91 o 
   6   6   2       79.49       74.68      7.12 o 
   7   6   2        1.41        4.43      6.64 o 
   8   6   2      212.50      209.06     11.47 o 
   9   6   2        0.24        9.66      7.90 o 
  10   6   2       74.21       68.91     10.47 o 
  11   6   2       60.53       53.46     10.34 o 
  12   6   2       15.40       30.03      9.73 o 
  13   6   2       10.19       24.23      9.45 o 
 -12   7   2        0.32        5.47     11.48 o 
 -11   7   2        3.73        1.62     10.27 o 
 -10   7   2       33.53        8.51     10.62 o 
  -9   7   2       16.77        4.17      9.38 o 
  -8   7   2       16.04       16.85      9.70 o 
  -7   7   2       36.09       36.05      8.51 o 
  -6   7   2      110.01       94.89      8.85 o 
  -5   7   2      372.73      327.69     12.59 o 
  -4   7   2        0.01        6.21      5.73 o 
  -3   7   2      251.26      270.07      9.91 o 
  -2   7   2       41.36       46.26      6.08 o 
  -1   7   2      335.77      383.84     10.17 o 
   0   7   2      987.97     1042.97     21.73 o 
   1   7   2      411.84      449.92     10.88 o 
   2   7   2      138.76      132.45      7.26 o 
   3   7   2     1191.47     1211.84     17.22 o 
   4   7   2      680.56      663.35     13.56 o 
   5   7   2       62.58       73.12      7.22 o 
   6   7   2      244.18      214.55      9.92 o 
   7   7   2      607.19      612.68     14.85 o 
   8   7   2       86.99       82.21      9.89 o 
   9   7   2      176.96      150.38     11.64 o 
  10   7   2        3.36       19.10      9.33 o 
  11   7   2       15.83       24.97     10.09 o 
  12   7   2        3.26        9.00     10.29 o 
 -12   8   2        7.68       14.16     12.53 o 
 -11   8   2        1.07        1.08     11.92 o 
 -10   8   2       11.10        7.49     11.24 o 
  -9   8   2       82.33       75.32     12.12 o 
  -8   8   2      306.13      260.11     14.48 o 
  -7   8   2       11.87       29.42      9.64 o 
  -6   8   2       10.21       19.42      7.47 o 
  -5   8   2       42.78       59.19      7.83 o 
  -4   8   2       12.67       14.44      6.73 o 
  -3   8   2       10.29       22.75      6.17 o 
  -2   8   2      258.76      213.62      9.81 o 
  -1   8   2       36.67       71.49      6.92 o 
   0   8   2      108.55      122.84      5.46 o 
   1   8   2        5.21       24.35      4.96 o 
   2   8   2      957.01      908.87     15.86 o 
   3   8   2        1.41        4.55      5.46 o 
   4   8   2      179.83      179.60      9.57 o 
   5   8   2        0.91        3.21      6.39 o 
   6   8   2      252.43      210.94     11.44 o 
   7   8   2     1112.47     1137.08     21.52 o 
   8   8   2       31.81       20.58      9.14 o 
   9   8   2       13.14       21.42      9.11 o 
  10   8   2       10.76       17.16      9.94 o 
  11   8   2        2.44       19.99      9.78 o 
  12   8   2        3.10       16.03     10.40 o 
 -11   9   2       12.43        1.62     13.47 o 
 -10   9   2       19.23       24.09     11.24 o 
  -9   9   2        0.97       15.88     10.58 o 
  -8   9   2        6.48        1.56      9.38 o 
  -7   9   2       31.62       30.73     10.75 o 
  -6   9   2       51.83       31.18      9.05 o 
  -5   9   2       14.36        7.41      7.90 o 
  -4   9   2      149.90      154.76     10.18 o 
  -3   9   2        2.48       14.79      6.20 o 
  -2   9   2      153.76      160.06      9.38 o 
  -1   9   2        7.42       17.10      6.01 o 
   0   9   2       30.46       35.48      6.15 o 
   1   9   2       69.13       70.22      7.20 o 
   2   9   2      118.54      113.05      8.63 o 
   3   9   2       50.28       65.38      7.77 o 
   4   9   2      413.43      380.44     13.80 o 
   5   9   2       24.56       18.50      7.85 o 
   6   9   2       87.92      102.09      9.74 o 
   7   9   2       41.26       41.85      9.29 o 
   8   9   2      162.17      187.21     13.01 o 
   9   9   2        0.68        0.46      9.70 o 
  10   9   2       31.52       39.31     10.97 o 
  11   9   2        2.26       17.04     10.32 o 
 -11  10   2        0.03       12.72     12.72 o 
 -10  10   2        8.45        5.83     11.68 o 
  -9  10   2        0.92        7.92     10.03 o 
  -8  10   2       90.00       93.95     13.05 o 
  -7  10   2      137.97      110.09     12.35 o 
  -6  10   2        0.21        4.05      9.62 o 
  -5  10   2       14.20        6.96      8.45 o 
  -4  10   2        7.51       17.10      8.30 o 
  -3  10   2      104.50      120.49      9.60 o 
  -2  10   2       45.94       50.96      8.49 o 
  -1  10   2       23.13       24.12      7.43 o 
   0  10   2       29.45       27.39      5.17 o 
   1  10   2       49.06       41.83      8.55 o 
   2  10   2     1367.66     1357.53     23.67 o 
   3  10   2       41.29       28.96      9.19 o 
   4  10   2       32.86       26.42      8.81 o 
   5  10   2        2.70       23.35      7.47 o 
   6  10   2      122.29      142.14     11.26 o 
   7  10   2       52.86       63.46     10.34 o 
   8  10   2       68.12       82.59     11.26 o 
   9  10   2        8.23        0.47      9.78 o 
  10  10   2        0.44        4.14     11.02 o 
 -10  11   2        0.32        1.04     11.99 o 
  -9  11   2        0.21        5.73     12.00 o 
  -8  11   2        5.79        1.03     11.41 o 
  -7  11   2       19.97       23.61     10.77 o 
  -6  11   2        0.40        5.57      9.12 o 
  -5  11   2       45.40       53.35      9.97 o 
  -4  11   2        0.84        6.38      8.33 o 
  -3  11   2      366.12      421.21     16.39 o 
  -2  11   2       11.66       16.57      9.00 o 
  -1  11   2      121.34      113.06     11.16 o 
   0  11   2       71.18       77.73      6.79 o 
   1  11   2      112.51      137.63     10.79 o 
   2  11   2        0.17       37.35      9.57 o 
   3  11   2      245.83      272.98     13.83 o 
   4  11   2        4.23       12.11      8.85 o 
   5  11   2        4.96        2.34      8.92 o 
   6  11   2       16.81        2.83     10.38 o 
   7  11   2        3.81       12.74      9.44 o 
   8  11   2        4.86        8.94     10.35 o 
   9  11   2       10.73       15.83     11.16 o 
  -8  12   2        0.16        7.14     11.22 o 
  -7  12   2        0.00        1.52     10.65 o 
  -6  12   2        5.47        7.54     10.56 o 
  -5  12   2       47.04       37.73     11.42 o 
  -4  12   2      122.07      133.53     12.72 o 
  -3  12   2        0.01        6.73      9.62 o 
  -2  12   2        8.94        6.62      9.46 o 
  -1  12   2        1.19       13.48      8.83 o 
   0  12   2       10.81       13.73      6.43 o 
   1  12   2      102.15      124.59     11.65 o 
   2  12   2      116.72      118.38     11.80 o 
   3  12   2       53.42       68.96     11.50 o 
   4  12   2        3.38        6.97      8.83 o 
   5  12   2      127.09      131.09     13.58 o 
   6  12   2       12.84       28.19      9.87 o 
   7  12   2        5.49       10.80     10.80 o 
   8  12   2        4.46       10.26     10.72 o 
  -7  13   2       27.47       58.46     11.40 o 
  -6  13   2        0.22        0.98     11.35 o 
  -5  13   2       18.07       34.74     11.25 o 
  -4  13   2        2.20       12.08     10.15 o 
  -3  13   2       41.03       61.95     10.97 o 
  -2  13   2       44.02       46.89     10.79 o 
  -1  13   2       16.51       27.63     10.13 o 
   0  13   2        1.03        1.13      6.55 o 
   1  13   2       12.04        8.86      9.31 o 
   2  13   2       14.99       32.25      9.85 o 
   3  13   2        5.58        7.72     10.46 o 
   4  13   2       97.91       90.91     12.86 o 
   5  13   2       18.71       11.09     11.09 o 
   6  13   2        0.46        3.24     10.18 o 
   7  13   2       12.66       16.59     11.07 o 
  -5  14   2        0.24        9.99     11.42 o 
  -4  14   2       19.41       16.52     11.32 o 
  -3  14   2        0.35       10.26     10.73 o 
  -2  14   2       29.60       28.49     11.03 o 
  -1  14   2        2.08       14.46      9.48 o 
   0  14   2        8.97        5.98      6.89 o 
   1  14   2        0.45        0.86      9.55 o 
   2  14   2       55.02       48.07     11.37 o 
   3  14   2       11.23       19.06     11.09 o 
   4  14   2       11.18        5.37     11.19 o 
   5  14   2       46.41       35.52     12.59 o 
  -1  15   2        2.36        6.98     10.04 o 
   0  15   2        3.26        4.28      7.25 o 
  -1 -14   3       30.68       18.18      9.46 o 
   0 -14   3       26.40       40.74      9.39 o 
   1 -14   3        9.17       13.75      8.56 o 
   2 -14   3        7.73       22.09      8.24 o 
  -4 -13   3       22.32       10.59     10.20 o 
  -3 -13   3        2.79        6.03      9.04 o 
  -2 -13   3        0.66        3.36      8.98 o 
  -1 -13   3        1.99        6.35      7.85 o 
   0 -13   3        1.61        7.80      9.48 o 
   1 -13   3       82.53       88.52      9.97 o 
   2 -13   3        3.51        5.80      8.51 o 
   3 -13   3       90.55       64.31     10.92 o 
   4 -13   3       17.46       32.93      9.41 o 
   5 -13   3        0.72        4.71      9.44 o 
   6 -13   3       12.16       12.18      9.43 o 
  -6 -12   3        6.86        3.91     10.17 o 
  -5 -12   3        0.09        2.34      8.60 o 
  -4 -12   3        5.62        4.67      8.95 o 
  -3 -12   3       20.97       20.06      9.26 o 
  -2 -12   3       91.68       90.58     10.32 o 
  -1 -12   3       14.61       11.81      8.38 o 
   0 -12   3       90.40      100.99      7.12 o 
   1 -12   3       76.69       77.96      9.79 o 
   2 -12   3        7.52        6.34      8.32 o 
   3 -12   3       92.72       57.64     10.81 o 
   4 -12   3        6.59       21.00      8.89 o 
   5 -12   3       21.45       21.15      9.36 o 
   6 -12   3       20.83       24.52      9.81 o 
   7 -12   3       18.83       19.64      9.82 o 
  -8 -11   3        2.63       17.69      9.64 o 
  -7 -11   3        9.94       14.94      9.29 o 
  -6 -11   3       20.19       11.69     10.08 o 
  -5 -11   3        4.36       20.45      8.82 o 
  -4 -11   3        0.61        8.74      8.35 o 
  -3 -11   3       25.46       16.52      8.65 o 
  -2 -11   3        0.01       12.82      7.77 o 
  -1 -11   3       65.54       57.06      8.49 o 
   0 -11   3       44.55       42.89      6.11 o 
   1 -11   3        0.00        1.20      7.97 o 
   2 -11   3       16.76       17.37      8.48 o 
   3 -11   3       25.19       37.63      9.00 o 
   4 -11   3       56.58       67.47     10.35 o 
   5 -11   3       90.98      128.04     10.88 o 
   6 -11   3       16.65       13.53      9.72 o 
   7 -11   3        8.03       16.17      8.51 o 
   8 -11   3        1.84        3.84      9.83 o 
   9 -11   3        5.74        4.26      9.81 o 
  -9 -10   3       13.98        1.24      9.95 o 
  -8 -10   3        0.43        8.74      8.74 o 
  -7 -10   3       54.67       48.23      9.57 o 
  -6 -10   3      114.88      119.50     10.75 o 
  -5 -10   3      341.93      318.84     13.53 o 
  -4 -10   3       35.35       24.72      8.51 o 
  -3 -10   3       31.05       33.20      8.00 o 
  -2 -10   3        0.58        7.49      7.49 o 
  -1 -10   3       26.60       40.48      7.40 o 
   0 -10   3       48.58       42.36      5.34 o 
   1 -10   3       82.59       79.25      8.90 o 
   2 -10   3        5.31        4.93      6.98 o 
   3 -10   3      378.34      328.96     14.17 o 
   4 -10   3      454.71      421.40     14.81 o 
   5 -10   3       62.64       64.37      9.45 o 
   6 -10   3       38.53       26.10     10.01 o 
   7 -10   3        4.42       13.21      9.25 o 
   8 -10   3        0.02        5.78      9.34 o 
   9 -10   3        8.16        6.71      9.86 o 
  10 -10   3       15.24       31.38     11.21 o 
 -10  -9   3        7.84       10.68     10.68 o 
  -9  -9   3        0.14        0.85      9.46 o 
  -8  -9   3        6.60        3.86      9.02 o 
  -7  -9   3        2.36       12.39      8.97 o 
  -6  -9   3       34.07       33.86      9.31 o 
  -5  -9   3      128.29      129.29     10.04 o 
  -4  -9   3      193.25      194.45     10.32 o 
  -3  -9   3       90.15       80.93      8.54 o 
  -2  -9   3      206.20      181.68     10.01 o 
  -1  -9   3      135.97      132.79      8.67 o 
   0  -9   3      179.87      177.26      6.68 o 
   1  -9   3       58.23       55.82      7.39 o 
   2  -9   3       66.43       55.56      8.77 o 
   3  -9   3      451.71      427.91     14.88 o 
   4  -9   3        0.04       12.10      6.92 o 
   5  -9   3       12.35       11.44      7.92 o 
   6  -9   3       15.55        8.06      8.95 o 
   7  -9   3        1.25        8.65      9.11 o 
   8  -9   3       58.29       58.76     10.64 o 
   9  -9   3       28.43       36.59     11.25 o 
  10  -9   3       26.91        3.78     11.84 o 
  11  -9   3        0.07       14.72     10.45 o 
 -11  -8   3        8.28       30.84     11.02 o 
 -10  -8   3       22.55       21.77      9.77 o 
  -9  -8   3       29.68       39.56      9.78 o 
  -8  -8   3       13.44        6.64     10.17 o 
  -7  -8   3      185.24      159.07     12.71 o 
  -6  -8   3       36.12       46.78      8.23 o 
  -5  -8   3       11.81       14.54      7.26 o 
  -4  -8   3        3.54       17.68      6.31 o 
  -3  -8   3        4.85        0.42      6.21 o 
  -2  -8   3       70.81       64.74      6.92 o 
  -1  -8   3      321.12      308.76     10.80 o 
   0  -8   3      402.00      381.90      8.09 o 
   1  -8   3       38.22       22.95      6.68 o 
   2  -8   3        4.87       22.13      5.96 o 
   3  -8   3       20.47       11.71      6.51 o 
   4  -8   3       52.01       59.67      7.51 o 
   5  -8   3       27.62       28.39      7.21 o 
   6  -8   3       74.89       86.52      9.66 o 
   7  -8   3       57.94       78.98      9.87 o 
   8  -8   3        0.15        4.80     10.09 o 
   9  -8   3       79.65       65.67     12.75 o 
  10  -8   3        6.47       21.44     11.48 o 
  11  -8   3        6.84       13.12     11.10 o 
  12  -8   3        1.06       12.67     12.67 o 
 -12  -7   3       51.35       72.15     12.70 o 
 -11  -7   3        3.94        0.46     11.49 o 
 -10  -7   3        0.07        0.92     10.13 o 
  -9  -7   3      115.90      118.82     11.93 o 
  -8  -7   3       57.42       64.59     10.01 o 
  -7  -7   3      259.88      303.48     13.94 o 
  -6  -7   3       52.23       59.90      8.43 o 
  -5  -7   3      157.25      146.51      9.62 o 
  -4  -7   3       80.87       74.51      7.32 o 
  -3  -7   3      299.93      297.75     10.16 o 
  -2  -7   3       50.85       57.79      6.23 o 
  -1  -7   3      191.65      165.03      7.74 o 
   0  -7   3       16.12       18.91      3.53 o 
   1  -7   3       13.78        9.37      5.11 o 
   2  -7   3     1024.08      981.81     17.40 o 
   3  -7   3       79.03       66.97      7.98 o 
   4  -7   3       82.02       83.70      7.24 o 
   5  -7   3      294.73      272.21     12.02 o 
   6  -7   3      100.94       93.17      9.46 o 
   7  -7   3       13.50       25.70      8.23 o 
   8  -7   3       79.18      107.48     11.45 o 
   9  -7   3        0.03        9.18      9.70 o 
  10  -7   3        0.21       10.98     10.98 o 
  11  -7   3        0.37        2.67     11.73 o 
  12  -7   3        5.82       12.96     12.42 o 
 -12  -6   3        0.38        6.17     11.39 o 
 -11  -6   3        1.27       11.00     10.52 o 
 -10  -6   3       35.81       34.34     11.45 o 
  -9  -6   3      791.94      857.09     20.35 o 
  -8  -6   3      230.18      254.03     13.57 o 
  -7  -6   3     1002.83     1188.42     20.77 o 
  -6  -6   3      217.21      216.53     10.92 o 
  -5  -6   3       88.28       91.89      7.62 o 
  -4  -6   3        0.01       11.92      5.29 o 
  -3  -6   3      374.91      365.56     10.86 o 
  -2  -6   3      130.49      133.74      7.23 o 
  -1  -6   3      350.13      327.06      9.16 o 
   0  -6   3      201.06      201.13      5.68 o 
   1  -6   3       44.09       57.88      5.66 o 
   2  -6   3      837.53      904.01     15.12 o 
   3  -6   3      365.48      395.28     11.35 o 
   4  -6   3       28.09       29.63      6.02 o 
   5  -6   3      212.96      185.45      9.93 o 
   6  -6   3        0.57        6.78      6.78 o 
   7  -6   3      524.20      462.69     14.94 o 
   8  -6   3      135.46      129.22     11.80 o 
   9  -6   3      126.64      137.87     12.67 o 
  10  -6   3        1.16        1.63     10.33 o 
  11  -6   3       34.58       24.51     12.82 o 
  12  -6   3        0.60       33.46     11.91 o 
  13  -6   3        1.65        7.43     13.15 o 
 -13  -5   3        4.11        9.78     12.24 o 
 -12  -5   3        0.59        3.96     10.91 o 
 -11  -5   3        7.75        7.45     10.43 o 
 -10  -5   3       96.74      106.13     12.34 o 
  -9  -5   3      708.55      851.57     20.49 o 
  -8  -5   3      364.18      360.28     14.91 o 
  -7  -5   3      198.48      212.62     10.90 o 
  -6  -5   3        1.45        0.47      6.99 o 
  -5  -5   3      172.34      157.50      8.26 o 
  -4  -5   3      512.11      603.92     12.21 o 
  -3  -5   3        2.83        7.57      4.45 o 
  -2  -5   3       10.17        7.42      3.93 o 
  -1  -5   3      692.26      739.71     11.52 o 
   0  -5   3       19.14       15.12      3.05 o 
   1  -5   3     3511.18     3530.41     24.45 o 
   2  -5   3     1435.27     1552.91     17.28 o 
   3  -5   3      107.30       86.13      6.03 o 
   4  -5   3      289.53      287.30      9.91 o 
   5  -5   3      472.19      405.51     11.56 o 
   6  -5   3        7.16        0.00      5.92 o 
   7  -5   3       27.09       18.76      7.61 o 
   8  -5   3      531.20      564.33     17.24 o 
   9  -5   3      186.52      192.40     14.02 o 
  10  -5   3      429.13      424.05     18.87 o 
  11  -5   3        6.08        8.54     11.95 o 
  12  -5   3       15.04        2.89     12.16 o 
  13  -5   3        0.90       31.50     12.25 o 
 -13  -4   3        0.12       20.53     11.81 o 
 -12  -4   3       20.00       26.89     11.90 o 
 -11  -4   3        0.03       11.35     10.83 o 
 -10  -4   3      380.60      430.49     17.34 o 
  -9  -4   3      306.60      311.80     15.06 o 
  -8  -4   3      121.42      107.47     10.35 o 
  -7  -4   3       61.49       82.25      8.22 o 
  -6  -4   3       49.64       52.27      7.13 o 
  -5  -4   3     2485.50     2625.58     24.31 o 
  -4  -4   3      466.56      516.32     10.60 o 
  -3  -4   3       19.86       23.59      4.54 o 
  -2  -4   3       19.02       21.40      4.01 o 
  -1  -4   3     4821.76     5116.82     26.56 o 
   0  -4   3        7.28        3.24      2.31 o 
   1  -4   3        6.92       10.51      3.10 o 
   2  -4   3       52.90       51.78      5.55 o 
   3  -4   3      361.16      442.82      9.86 o 
   4  -4   3     1789.48     1737.12     19.07 o 
   5  -4   3        5.92       16.02      4.85 o 
   6  -4   3       77.67       65.93      7.44 o 
   7  -4   3       51.03       47.24      7.62 o 
   8  -4   3      137.29      128.29     10.95 o 
   9  -4   3       16.65       10.17      9.63 o 
  10  -4   3      348.92      345.08     18.07 o 
  11  -4   3        2.16        8.36     11.14 o 
  12  -4   3        1.13        2.25     11.23 o 
  13  -4   3        0.52       12.88     12.88 o 
  14  -4   3        5.75        6.04     13.72 o 
 -13  -3   3        0.08        9.13     11.83 o 
 -12  -3   3       22.79       42.53     12.39 o 
 -11  -3   3       56.65       84.26     12.27 o 
 -10  -3   3       14.80       42.44     11.53 o 
  -9  -3   3      213.23      260.70     13.83 o 
  -8  -3   3      114.16      144.36      9.99 o 
  -7  -3   3      179.64      194.40     10.23 o 
  -6  -3   3      487.10      423.39     11.43 o 
  -5  -3   3      490.49      591.07     12.15 o 
  -4  -3   3       85.58      134.90      6.90 o 
  -3  -3   3       25.51       49.60      5.00 o 
  -2  -3   3        1.40        0.90      3.60 o 
  -1  -3   3      111.69      123.24      4.87 o 
   0  -3   3       13.29       32.76      5.36 o 
   1  -3   3     3314.60     3871.52     21.69 o 
   2  -3   3       96.35       79.42      4.70 o 
   3  -3   3     2771.59     2801.83     21.85 o 
   4  -3   3      407.33      372.05      9.10 o 
   5  -3   3        9.54       14.02      4.83 o 
   6  -3   3        0.79        2.44      5.36 o 
   7  -3   3        0.09       12.33      6.42 o 
   8  -3   3      142.69      118.14      9.48 o 
   9  -3   3        1.20        6.03      8.54 o 
  10  -3   3       88.85       69.14     11.61 o 
  11  -3   3       50.93       40.30     11.59 o 
  12  -3   3       53.84       60.35     12.47 o 
  13  -3   3        3.72       15.14     10.75 o 
  14  -3   3        7.01       17.01     10.87 o 
 -13  -2   3        1.74        7.83     13.43 o 
 -12  -2   3       14.81       17.75     12.20 o 
 -11  -2   3       63.76       70.02     12.49 o 
 -10  -2   3      131.33      133.70     12.63 o 
  -9  -2   3      817.82      833.66     19.30 o 
  -8  -2   3      763.85      792.28     16.13 o 
  -7  -2   3      137.22      114.81      8.03 o 
  -6  -2   3        0.04        3.68      5.52 o 
  -5  -2   3      255.07      246.24      7.67 o 
  -4  -2   3      197.16      152.01      6.29 o 
  -3  -2   3      725.90      704.98      9.97 o 
  -2  -2   3      126.40      139.30      5.98 o 
  -1  -2   3     3313.47     3571.58     19.10 o 
   0  -2   3    30547.69    29197.76    182.22 o 
   1  -2   3    32854.21    32379.39    234.60 o 
   2  -2   3     1055.49     1118.17     11.59 o 
   3  -2   3      604.39      652.07      9.53 o 
   4  -2   3      442.79      427.30      8.41 o 
   5  -2   3     1960.25     1403.50     16.03 o 
   6  -2   3      436.99      377.81      9.87 o 
   7  -2   3       87.61       72.75      6.62 o 
   8  -2   3      349.69      280.86     10.87 o 
   9  -2   3      187.89      187.02      9.89 o 
  10  -2   3        6.33        5.96      8.10 o 
  11  -2   3        3.08       32.11      8.87 o 
  12  -2   3       30.17       35.54     10.46 o 
  13  -2   3        5.06        1.65      9.89 o 
  14  -2   3       12.56        5.23     10.47 o 
 -14  -1   3        2.05       22.32     14.31 o 
 -13  -1   3        2.32       10.72     11.85 o 
 -12  -1   3        4.37        7.63     12.00 o 
 -11  -1   3       44.66       55.03     10.90 o 
 -10  -1   3        4.55       11.80      8.85 o 
  -9  -1   3      809.45      752.33     16.81 o 
  -8  -1   3       43.74       51.61      7.18 o 
  -7  -1   3        1.39        6.15      5.27 o 
  -6  -1   3      723.09      689.39     12.31 o 
  -5  -1   3      258.77      188.50      6.73 o 
  -4  -1   3     1524.24     1372.72     14.41 o 
  -3  -1   3     6395.70     5377.86    114.33 o 
  -2  -1   3      215.05      238.66      5.52 o 
  -1  -1   3      248.81      315.57      5.62 o 
   0  -1   3      646.26      847.04     13.77 o 
   1  -1   3      710.61      824.42      8.54 o 
   2  -1   3     2286.76     2524.64     14.90 o 
   3  -1   3     3739.88     3018.81     17.57 o 
   4  -1   3       63.10       47.06      3.69 o 
   5  -1   3      152.95      118.91      5.53 o 
   6  -1   3      463.36      349.05      8.50 o 
   7  -1   3      273.11      220.00      8.40 o 
   8  -1   3       55.48       36.25      5.72 o 
   9  -1   3        1.95        3.07      5.76 o 
  10  -1   3      219.68      194.82     10.50 o 
  11  -1   3       32.27       20.48      8.27 o 
  12  -1   3        3.11        5.57      9.15 o 
  13  -1   3        9.06        1.20      9.99 o 
  14  -1   3        8.65       13.10     10.72 o 
 -14   0   3        5.06       26.10     12.53 o 
 -13   0   3        1.47        3.90     10.24 o 
 -12   0   3        0.00        6.42      9.63 o 
 -11   0   3       25.19        9.76      8.87 o 
 -10   0   3        8.79        6.63      7.95 o 
  -9   0   3      120.84      117.43     11.65 o 
  -8   0   3       39.78       34.24      7.30 o 
  -7   0   3        7.71        1.85      5.55 o 
  -6   0   3      800.49      868.59     13.98 o 
  -5   0   3     1075.62     1090.41     14.05 o 
  -4   0   3      185.16      158.49      6.14 o 
  -3   0   3     2202.16     1772.73     19.54 o 
  -2   0   3     9742.87     9088.81    119.38 o 
  -1   0   3       76.90      147.75      3.37 o 
   0   0   3     8958.42     9979.08    123.58 o 
   1   0   3      103.28      119.93      3.06 o 
   2   0   3    20732.32    18286.75    150.25 o 
   3   0   3      252.42      270.64      6.60 o 
   4   0   3     1292.57     1155.16     11.31 o 
   5   0   3       65.30       56.29      4.39 o 
   6   0   3      707.47      688.53     10.75 o 
   7   0   3       32.17       22.42      5.20 o 
   8   0   3       14.57       18.21      5.26 o 
   9   0   3        2.41        2.46      6.58 o 
  10   0   3      217.94      242.11     10.86 o 
  11   0   3       14.94       19.04      7.62 o 
  12   0   3       40.10       42.72      9.40 o 
  13   0   3        0.07        3.85      8.55 o 
  14   0   3        0.85        5.92     10.14 o 
 -14   1   3       12.27       12.16     11.27 o 
 -13   1   3        0.00        4.19     10.70 o 
 -12   1   3       18.06       22.25      8.81 o 
 -11   1   3       72.83       60.20     10.50 o 
 -10   1   3        9.34       18.40      8.53 o 
  -9   1   3        5.88       20.43      7.55 o 
  -8   1   3       15.04       13.28      5.75 o 
  -7   1   3      666.84      660.98     12.91 o 
  -6   1   3       33.43       44.24      5.42 o 
  -5   1   3     5930.44     5618.70     30.46 o 
  -4   1   3     5201.56     4829.20     26.15 o 
  -3   1   3     8349.14     6790.55    124.40 o 
  -2   1   3      108.48      122.77      5.08 o 
  -1   1   3      388.78      320.35      5.17 o 
   0   1   3        5.32        9.28      3.58 o 
   1   1   3     1003.70     1250.51      9.29 o 
   2   1   3      398.46      337.63      5.71 o 
   3   1   3      312.60      302.85      6.02 o 
   4   1   3      184.20      173.55      5.88 o 
   5   1   3      653.05      613.45      9.77 o 
   6   1   3     1433.07     1321.74     15.37 o 
   7   1   3      191.16      200.74      8.31 o 
   8   1   3      189.20      190.94      9.19 o 
   9   1   3       23.17       33.44      6.60 o 
  10   1   3      317.76      275.30     11.95 o 
  11   1   3        5.28       12.00      7.55 o 
  12   1   3      390.06      379.62     15.54 o 
  13   1   3        3.94        7.92      9.68 o 
  14   1   3        0.16       12.07      9.91 o 
 -14   2   3        4.29        0.38      9.77 o 
 -13   2   3        3.08        5.47      8.61 o 
 -12   2   3        0.15        8.05      8.05 o 
 -11   2   3      103.62       74.09      9.88 o 
 -10   2   3        4.54       19.28      7.55 o 
  -9   2   3      268.30      276.66     10.65 o 
  -8   2   3       21.52       24.31      6.51 o 
  -7   2   3     1088.89     1077.99     16.40 o 
  -6   2   3        7.90        4.55      4.55 o 
  -5   2   3     1710.66     1738.13     17.81 o 
  -4   2   3     1917.85     1907.66     16.97 o 
  -3   2   3      337.64      291.18      7.03 o 
  -2   2   3     7400.96     6684.58    116.57 o 
  -1   2   3     5160.34     5230.04     93.55 o 
   0   2   3     2039.10     2506.27     10.45 o 
   1   2   3    11498.94    10737.94    128.06 o 
   2   2   3     2754.04     3040.89     17.35 o 
   3   2   3      130.11      112.99      4.32 o 
   4   2   3      654.03      550.51      9.35 o 
   5   2   3      158.40      158.74      6.40 o 
   6   2   3       44.51       59.44      5.86 o 
   7   2   3      636.75      589.80     12.05 o 
   8   2   3       26.37       28.42      6.21 o 
   9   2   3        7.03       15.97      7.10 o 
  10   2   3       13.56       17.30      7.54 o 
  11   2   3       15.26       10.61      8.85 o 
  12   2   3       80.05       98.40     10.55 o 
  13   2   3        2.49        6.05      9.52 o 
  14   2   3       43.71       73.61     10.94 o 
 -14   3   3       33.80       53.43     10.53 o 
 -13   3   3        3.87        9.18      9.18 o 
 -12   3   3        1.92        2.03      8.53 o 
 -11   3   3        9.04        1.65      8.22 o 
 -10   3   3       41.93       66.18      8.32 o 
  -9   3   3        8.58        2.53      7.58 o 
  -8   3   3      141.13      125.58      8.54 o 
  -7   3   3      421.15      408.58     11.73 o 
  -6   3   3       69.47      102.16      7.55 o 
  -5   3   3     1448.61     1637.34     17.77 o 
  -4   3   3     2125.29     1912.42     17.84 o 
  -3   3   3     2926.73     2742.20     19.83 o 
  -2   3   3      718.98      733.00      9.93 o 
  -1   3   3      734.00      727.31      9.11 o 
   0   3   3     9562.11     9276.58     93.58 o 
   1   3   3     1547.91     1829.85     13.91 o 
   2   3   3     8190.99     7409.40    123.72 o 
   3   3   3       37.99       56.30      4.25 o 
   4   3   3     1061.80      989.70     12.48 o 
   5   3   3     1519.30     1550.80     16.31 o 
   6   3   3     1014.40     1018.88     14.73 o 
   7   3   3      643.98      634.14     12.83 o 
   8   3   3      218.87      233.51     10.11 o 
   9   3   3     1007.29      989.23     18.85 o 
  10   3   3      188.89      248.15     13.10 o 
  11   3   3      101.94      129.44     11.30 o 
  12   3   3        0.81       30.92      9.02 o 
  13   3   3        7.21       13.89      9.26 o 
  14   3   3        5.67        8.96     10.18 o 
 -13   4   3        0.61        6.96      9.58 o 
 -12   4   3        0.00        9.16      9.16 o 
 -11   4   3      191.39      195.54     13.09 o 
 -10   4   3      213.29      166.14     11.77 o 
  -9   4   3      471.63      429.56     14.39 o 
  -8   4   3       14.98        7.00      6.56 o 
  -7   4   3      285.37      276.38     10.12 o 
  -6   4   3       83.71      116.12      7.12 o 
  -5   4   3     1288.65     1322.84     16.71 o 
  -4   4   3     1810.98     1762.16     17.49 o 
  -3   4   3     1630.06     1426.76     15.02 o 
  -2   4   3      718.79      804.88     10.99 o 
  -1   4   3        1.04        9.18      2.90 o 
   0   4   3       14.34       15.11      2.06 o 
   1   4   3     1206.51     1213.49     12.46 o 
   2   4   3       28.16       24.49      3.30 o 
   3   4   3      313.43      381.92      7.85 o 
   4   4   3      385.70      426.11      9.09 o 
   5   4   3      439.96      472.15      9.85 o 
   6   4   3        0.50       14.60      4.86 o 
   7   4   3      177.17      144.87      7.90 o 
   8   4   3       61.71       65.07      6.99 o 
   9   4   3      227.70      229.25     10.88 o 
  10   4   3      153.65      162.77     11.68 o 
  11   4   3        6.27        4.71      8.59 o 
  12   4   3       22.50       16.50      9.31 o 
  13   4   3        0.95        9.51      9.51 o 
  14   4   3        0.73        0.40      9.55 o 
 -13   5   3        0.06        5.56      9.72 o 
 -12   5   3        0.19       10.65      9.26 o 
 -11   5   3       34.15       39.18     10.14 o 
 -10   5   3      766.66      743.30     20.14 o 
  -9   5   3      180.81      174.07     11.36 o 
  -8   5   3      271.96      259.04     11.30 o 
  -7   5   3       72.36       63.59      7.21 o 
  -6   5   3       10.00       11.74      5.42 o 
  -5   5   3       33.26       21.78      5.44 o 
  -4   5   3      742.23      685.44     12.34 o 
  -3   5   3       61.83       45.22      4.62 o 
  -2   5   3     1761.31     1824.27     17.22 o 
  -1   5   3      342.85      357.77      7.96 o 
   0   5   3      114.06      105.08      3.65 o 
   1   5   3      179.96      180.60      5.59 o 
   2   5   3     6784.36     6751.79     32.24 o 
   3   5   3      403.52      297.61      7.73 o 
   4   5   3      206.54      208.72      8.10 o 
   5   5   3     1056.34     1011.94     15.14 o 
   6   5   3      312.38      276.71      9.72 o 
   7   5   3      172.43      167.06      8.79 o 
   8   5   3      170.50      171.21      9.63 o 
   9   5   3        0.28        7.85      7.85 o 
  10   5   3      190.79      181.61     12.13 o 
  11   5   3       17.52       30.45      9.44 o 
  12   5   3        0.35        8.85      8.85 o 
  13   5   3        0.00       12.29      9.02 o 
 -13   6   3       15.70        7.71     12.06 o 
 -12   6   3        3.89       39.58      9.64 o 
 -11   6   3        4.89       10.09      9.60 o 
 -10   6   3       49.11       70.45     10.48 o 
  -9   6   3       16.93       16.50      8.48 o 
  -8   6   3      984.81      978.91     20.53 o 
  -7   6   3        2.63        8.79      6.48 o 
  -6   6   3      154.66      124.25      8.28 o 
  -5   6   3        9.70        5.05      5.51 o 
  -4   6   3      633.35      560.80     12.38 o 
  -3   6   3     1649.43     1581.57     19.74 o 
  -2   6   3      125.41      147.04      6.89 o 
  -1   6   3      202.21      192.10      6.89 o 
   0   6   3      346.96      376.63      7.46 o 
   1   6   3      237.71      253.90      8.21 o 
   2   6   3     2429.31     2398.19     21.36 o 
   3   6   3      190.24      176.60      8.13 o 
   4   6   3       63.62       63.76      6.28 o 
   5   6   3       83.04       74.15      6.69 o 
   6   6   3        7.52        1.33      6.22 o 
   7   6   3       92.92      103.80      7.98 o 
   8   6   3      330.17      334.38     12.83 o 
   9   6   3        2.00        7.49      7.49 o 
  10   6   3      197.61      215.18     11.81 o 
  11   6   3       20.69       48.37      9.07 o 
  12   6   3       15.01        5.92     10.15 o 
  13   6   3        4.61        8.19     10.24 o 
 -12   7   3        4.91        2.47      9.90 o 
 -11   7   3        0.10       17.78      9.39 o 
 -10   7   3        5.51       26.47      9.32 o 
  -9   7   3       23.55       36.38      8.73 o 
  -8   7   3        1.11        4.79      8.14 o 
  -7   7   3      347.42      305.23     13.27 o 
  -6   7   3       40.56       30.96      7.04 o 
  -5   7   3     1026.84      983.21     18.61 o 
  -4   7   3       12.74       19.88      6.01 o 
  -3   7   3      141.63      128.29      7.36 o 
  -2   7   3       74.19       76.44      6.40 o 
  -1   7   3      144.53      140.33      6.83 o 
   0   7   3       20.19       25.24      3.35 o 
   1   7   3      379.07      420.59     10.40 o 
   2   7   3      138.13      137.35      7.23 o 
   3   7   3       14.41       12.18      5.42 o 
   4   7   3       41.53       45.99      6.30 o 
   5   7   3      216.98      199.94      9.46 o 
   6   7   3        1.44        1.80      6.29 o 
   7   7   3      460.22      455.39     14.39 o 
   8   7   3      229.98      221.19     11.67 o 
   9   7   3      167.17      156.80     11.61 o 
  10   7   3       71.59       88.13      9.74 o 
  11   7   3        2.06        2.18      9.60 o 
  12   7   3       31.87       37.90     10.22 o 
  13   7   3        0.51        4.51     10.68 o 
 -12   8   3       20.38       28.59     12.04 o 
 -11   8   3        1.18       12.06     11.06 o 
 -10   8   3        0.00       10.50     10.50 o 
  -9   8   3       26.50       26.27     10.41 o 
  -8   8   3       13.62       24.00      8.81 o 
  -7   8   3      760.31      787.56     20.32 o 
  -6   8   3       73.98      100.35      9.08 o 
  -5   8   3       35.84       42.97      7.56 o 
  -4   8   3      130.13      145.33      8.88 o 
  -3   8   3      213.77      224.96     10.18 o 
  -2   8   3       22.15       45.88      5.97 o 
  -1   8   3     1008.77      987.02     16.84 o 
   0   8   3      281.37      282.42      7.03 o 
   1   8   3      856.90      897.03     15.74 o 
   2   8   3      155.51      159.45      8.59 o 
   3   8   3      282.68      293.66     10.43 o 
   4   8   3      336.73      330.77     11.82 o 
   5   8   3      477.18      434.39     13.65 o 
   6   8   3       83.67       76.17      9.12 o 
   7   8   3      281.34      292.93     12.78 o 
   8   8   3       27.06       14.12      9.57 o 
   9   8   3       46.67       53.93      9.52 o 
  10   8   3        1.23        9.87      9.87 o 
  11   8   3        9.10       10.13     10.13 o 
  12   8   3        2.65        9.85      9.85 o 
 -11   9   3        6.42       19.71     12.12 o 
 -10   9   3        3.98       12.63      9.61 o 
  -9   9   3       12.34        3.52     10.55 o 
  -8   9   3        0.02        5.97      9.94 o 
  -7   9   3       80.13       88.96     10.81 o 
  -6   9   3      121.02      114.50     10.67 o 
  -5   9   3       11.92        3.35      7.66 o 
  -4   9   3      165.66      191.94     10.40 o 
  -3   9   3        7.09        4.68      7.01 o 
  -2   9   3      120.04      129.25      8.77 o 
  -1   9   3       12.45       16.90      6.39 o 
   0   9   3       32.33       22.23      9.49 o 
   1   9   3       96.05       94.75      7.63 o 
   2   9   3      395.69      351.00     12.22 o 
   3   9   3      404.53      399.87     12.77 o 
   4   9   3      376.91      361.31     13.30 o 
   5   9   3       28.75       46.06      7.82 o 
   6   9   3      333.35      330.81     14.32 o 
   7   9   3        8.74        3.70      8.79 o 
   8   9   3      368.25      363.68     16.15 o 
   9   9   3       42.91       35.76     10.09 o 
  10   9   3        2.05       11.31      9.50 o 
  11   9   3        4.62        3.98     10.18 o 
 -11  10   3        4.29       12.56     12.06 o 
 -10  10   3        0.00        3.54     11.11 o 
  -9  10   3        2.56        1.51     10.60 o 
  -8  10   3       12.07        4.51     10.53 o 
  -7  10   3       82.56       72.45     11.91 o 
  -6  10   3      178.72      197.13     13.24 o 
  -5  10   3        0.20        1.45      7.74 o 
  -4  10   3      147.54      143.72     10.99 o 
  -3  10   3      120.86      138.47      9.89 o 
  -2  10   3       86.45       77.62      8.83 o 
  -1  10   3       25.84       33.03      7.34 o 
   0  10   3        0.12        2.26      4.80 o 
   1  10   3      436.94      452.52     14.80 o 
   2  10   3      362.72      348.39     13.17 o 
   3  10   3      238.28      215.96     11.93 o 
   4  10   3        2.29       12.94      7.39 o 
   5  10   3       13.28        8.83      7.90 o 
   6  10   3      289.73      278.06     14.00 o 
   7  10   3       56.66       45.75      9.80 o 
   8  10   3        5.89        3.71      9.77 o 
   9  10   3       15.83       20.74     10.14 o 
  10  10   3        1.97        6.79      9.97 o 
 -10  11   3        1.08       14.97     11.48 o 
  -9  11   3       19.25       21.55     11.54 o 
  -8  11   3        1.25       18.51     10.51 o 
  -7  11   3        2.01        8.45      9.94 o 
  -6  11   3        0.03        0.98      8.86 o 
  -5  11   3        0.79       13.13      8.75 o 
  -4  11   3       74.16       78.27     10.57 o 
  -3  11   3      170.52      156.74     12.78 o 
  -2  11   3       27.97       59.75      9.33 o 
  -1  11   3       19.76       30.83      8.74 o 
   0  11   3       24.58       28.51      5.74 o 
   1  11   3      107.01      116.49     10.75 o 
   2  11   3       56.18      101.76     10.46 o 
   3  11   3      356.71      401.15     15.62 o 
   4  11   3      177.98      182.22     12.06 o 
   5  11   3        7.70       20.06      8.87 o 
   6  11   3       32.57       41.20      9.83 o 
   7  11   3       15.24       27.14      9.82 o 
   8  11   3        0.03        2.32     10.23 o 
   9  11   3        3.02        2.29     11.02 o 
  10  11   3        3.81        1.80     11.23 o 
  -8  12   3        0.35       10.86     10.86 o 
  -7  12   3        5.92        1.97     11.34 o 
  -6  12   3        0.64        8.32      9.79 o 
  -5  12   3       66.20       66.47     11.64 o 
  -4  12   3       76.18       95.92     11.99 o 
  -3  12   3      480.09      544.21     18.93 o 
  -2  12   3        2.78       13.54      8.86 o 
  -1  12   3      351.94      407.01     16.53 o 
   0  12   3       34.81       36.86      7.04 o 
   1  12   3       79.10       95.81     11.59 o 
   2  12   3        0.46        3.61      9.03 o 
   3  12   3       21.00       19.21     10.07 o 
   4  12   3        0.02        9.70      9.70 o 
   5  12   3        5.15        2.32      9.76 o 
   6  12   3        1.50        3.72      9.31 o 
   7  12   3        0.93        9.75      9.75 o 
   8  12   3        2.58        1.84     10.59 o 
  -7  13   3        0.53        1.93     11.10 o 
  -6  13   3       12.67       22.63     10.60 o 
  -5  13   3        9.90       13.40     11.01 o 
  -4  13   3       16.52       22.29     10.43 o 
  -3  13   3       43.42       40.28     11.71 o 
  -2  13   3        6.06        3.70      9.23 o 
  -1  13   3       23.99       21.38      9.55 o 
   0  13   3       26.79       16.69      7.43 o 
   1  13   3        0.72        5.27      8.79 o 
   2  13   3       36.76       54.28     10.24 o 
   3  13   3       12.76       23.91     10.82 o 
   4  13   3        0.13       12.75      9.56 o 
   5  13   3       72.76       68.17     13.27 o 
   6  13   3        4.60       12.81     10.98 o 
   7  13   3        0.30        9.09     10.91 o 
  -5  14   3        0.02        5.58     11.16 o 
  -4  14   3        4.22        2.77      9.70 o 
  -3  14   3        4.78        9.15     10.99 o 
  -2  14   3       10.16       14.47      9.94 o 
  -1  14   3        3.95        4.45      9.34 o 
   0  14   3        3.92       10.38      6.47 o 
   1  14   3        2.35        4.71      9.44 o 
   2  14   3        8.98       16.87      9.52 o 
   3  14   3       65.66       63.62     11.84 o 
   4  14   3       43.70       46.89     12.39 o 
   5  14   3        2.35       11.54     10.64 o 
  -1  15   3        2.55        4.70     10.27 o 
   0  15   3       35.52       51.85      9.03 o 
   1  15   3        1.05       10.29      9.47 o 
  -4 -13   4        2.34        6.65      9.23 o 
  -3 -13   4        0.30        8.81      8.81 o 
  -2 -13   4       18.41       12.02      8.74 o 
  -1 -13   4       12.53       19.37      8.41 o 
   0 -13   4        6.19        5.75      6.31 o 
   1 -13   4        0.00       10.56      8.29 o 
   2 -13   4        0.01        3.82      8.78 o 
   3 -13   4       22.70       21.21      9.25 o 
   4 -13   4        3.81       10.11     10.11 o 
   5 -13   4       31.91       34.42     10.17 o 
  -6 -12   4       14.88       39.41      9.18 o 
  -5 -12   4       28.25       29.38      9.15 o 
  -4 -12   4       21.42       18.58      9.48 o 
  -3 -12   4       13.35       13.91      8.64 o 
  -2 -12   4       45.10       24.17      9.29 o 
  -1 -12   4        0.68        2.97      7.42 o 
   0 -12   4        0.02        4.85      6.02 o 
   1 -12   4        0.79        7.32      8.09 o 
   2 -12   4       79.16       66.05     10.16 o 
   3 -12   4        1.47        8.32      8.32 o 
   4 -12   4       18.39       24.87      9.62 o 
   5 -12   4       13.85       20.27      9.72 o 
   6 -12   4        1.50        2.04      9.40 o 
   7 -12   4        3.37        0.41      9.44 o 
  -7 -11   4       14.76        4.35      9.50 o 
  -6 -11   4       40.75       35.89     10.26 o 
  -5 -11   4        1.75        3.53      9.01 o 
  -4 -11   4       15.09       10.85      8.53 o 
  -3 -11   4        0.12       12.25      8.42 o 
  -2 -11   4       20.09        3.02      8.68 o 
  -1 -11   4        4.04       11.60      7.48 o 
   0 -11   4       40.89       42.46      6.11 o 
   1 -11   4        1.61        1.18      7.82 o 
   2 -11   4        6.80        9.96      7.96 o 
   3 -11   4        5.09        4.45      8.10 o 
   4 -11   4       72.31       80.64      9.87 o 
   5 -11   4        0.01        5.84      8.35 o 
   6 -11   4       26.13       24.11      9.31 o 
   7 -11   4       11.46       23.51      9.41 o 
   8 -11   4        0.25        1.73      9.91 o 
   9 -11   4        1.60        4.32     10.36 o 
  -9 -10   4        0.73        7.77      9.81 o 
  -8 -10   4        0.87        8.19      9.02 o 
  -7 -10   4        4.70       14.29      8.98 o 
  -6 -10   4        2.92        1.22      8.91 o 
  -5 -10   4       55.83       54.85      8.81 o 
  -4 -10   4      175.74      152.45     11.06 o 
  -3 -10   4      282.24      220.91     11.66 o 
  -2 -10   4      278.03      258.63     11.86 o 
  -1 -10   4      226.45      199.53     10.18 o 
   0 -10   4      114.22       96.12      6.17 o 
   1 -10   4        0.90       10.32      6.74 o 
   2 -10   4       22.84       10.12      8.50 o 
   3 -10   4        1.35        9.09      7.84 o 
   4 -10   4        0.58        0.42      8.41 o 
   5 -10   4        5.85        6.00      8.14 o 
   6 -10   4        6.96        9.16      9.16 o 
   7 -10   4        8.47        7.99      9.76 o 
   8 -10   4        7.13        7.65      9.90 o 
   9 -10   4       52.52       56.36     12.27 o 
  10 -10   4      109.90      136.49     14.15 o 
 -10  -9   4        1.40       10.60     10.60 o 
  -9  -9   4        0.03       21.24      8.49 o 
  -8  -9   4       18.76       13.55      9.74 o 
  -7  -9   4       19.44        8.81      8.81 o 
  -6  -9   4       47.99       64.69      9.55 o 
  -5  -9   4      173.55      163.10     11.04 o 
  -4  -9   4        0.81        7.23      7.23 o 
  -3  -9   4       35.64       41.09      7.51 o 
  -2  -9   4        7.24       12.02      6.59 o 
  -1  -9   4        0.04        6.10      6.10 o 
   0  -9   4       24.15       18.43      9.61 o 
   1  -9   4      192.04      205.31     10.45 o 
   2  -9   4      582.09      546.81     15.62 o 
   3  -9   4      146.19      130.75     10.09 o 
   4  -9   4        5.73        5.16      7.73 o 
   5  -9   4       15.64       25.92      7.91 o 
   6  -9   4        3.94       16.17      8.09 o 
   7  -9   4      273.00      306.60     15.14 o 
   8  -9   4       22.09       34.19     11.24 o 
   9  -9   4      116.93      127.70     14.29 o 
  10  -9   4       35.37       41.50     12.56 o 
  11  -9   4       16.97       24.75     13.59 o 
 -10  -8   4        1.33       10.59     10.59 o 
  -9  -8   4       41.55       16.28     11.45 o 
  -8  -8   4        4.95        1.74      9.60 o 
  -7  -8   4        0.53        5.17      8.18 o 
  -6  -8   4       44.10       41.16      8.48 o 
  -5  -8   4      184.38      168.58     10.85 o 
  -4  -8   4        3.89        4.92      6.96 o 
  -3  -8   4       79.18       70.72      7.23 o 
  -2  -8   4        0.22        1.58      5.90 o 
  -1  -8   4       12.06       19.66      5.78 o 
   0  -8   4      857.78      793.66     12.48 o 
   1  -8   4       47.71       68.83      7.33 o 
   2  -8   4      427.84      387.32     12.96 o 
   3  -8   4       43.05       41.11      7.70 o 
   4  -8   4       19.42       34.66      8.34 o 
   5  -8   4       36.41       28.79      7.65 o 
   6  -8   4       83.43       93.66     10.15 o 
   7  -8   4        5.66        9.00      9.00 o 
   8  -8   4      389.97      466.66     18.46 o 
   9  -8   4       13.36       15.92     10.94 o 
  10  -8   4       10.44       33.98     10.64 o 
  11  -8   4        2.50        2.27      0.74 o 
 -11  -7   4       12.39       25.70     11.02 o 
 -10  -7   4       11.00        2.28     11.46 o 
  -9  -7   4       60.29       72.72     11.82 o 
  -8  -7   4       18.69       38.59      9.42 o 
  -7  -7   4       61.72       91.86      9.27 o 
  -6  -7   4      206.17      185.29     10.85 o 
  -5  -7   4       15.11       28.54      6.82 o 
  -4  -7   4      261.33      256.09     10.45 o 
  -3  -7   4      137.02      116.21      7.36 o 
  -2  -7   4       24.42       25.21      5.60 o 
  -1  -7   4        7.25        2.74      4.69 o 
   0  -7   4       52.86       50.77      4.53 o 
   1  -7   4      129.40      118.63      7.44 o 
   2  -7   4     1077.41     1135.34     18.27 o 
   3  -7   4      202.76      214.54      9.60 o 
   4  -7   4      299.44      300.20     11.18 o 
   5  -7   4      471.85      469.54     14.70 o 
   6  -7   4      126.16      138.88     10.40 o 
   7  -7   4      383.68      404.61     16.04 o 
   8  -7   4        7.93       26.04      9.02 o 
   9  -7   4        9.62       23.18     10.30 o 
  10  -7   4       52.38       62.88     12.68 o 
  11  -7   4        1.37        6.47     11.32 o 
  12  -7   4        4.34        9.27     13.09 o 
 -12  -6   4        0.34       15.75     11.94 o 
 -11  -6   4       40.45       41.10     12.43 o 
 -10  -6   4       85.55       72.58     12.81 o 
  -9  -6   4      325.19      399.77     16.85 o 
  -8  -6   4       14.28       18.88     11.05 o 
  -7  -6   4       12.56        7.67      9.49 o 
  -6  -6   4      468.47      440.66     14.17 o 
  -5  -6   4        4.01        3.47      6.08 o 
  -4  -6   4      757.43      740.22     14.05 o 
  -3  -6   4        0.01       15.85      4.58 o 
  -2  -6   4       31.39       36.26      5.30 o 
  -1  -6   4       54.34       54.46      5.56 o 
   0  -6   4       58.59       68.91      4.16 o 
   1  -6   4      380.76      386.64      9.66 o 
   2  -6   4       60.09       68.28      6.48 o 
   3  -6   4        1.08        2.67      5.32 o 
   4  -6   4      238.55      218.94     10.02 o 
   5  -6   4      360.81      332.01     12.16 o 
   6  -6   4       54.89       72.19      8.17 o 
   7  -6   4       11.17       12.41      7.94 o 
   8  -6   4      124.92      154.10     12.80 o 
   9  -6   4       14.89        5.28     11.09 o 
  10  -6   4       30.29       16.84     11.95 o 
  11  -6   4       11.59        5.56     12.22 o 
  12  -6   4        0.72        2.81     12.98 o 
  13  -6   4       18.68       44.70     14.15 o 
 -12  -5   4       23.33       51.27     12.45 o 
 -11  -5   4       33.70       43.08     10.89 o 
 -10  -5   4       12.46       22.96     10.75 o 
  -9  -5   4       34.21       30.69     11.04 o 
  -8  -5   4      168.07      159.61     12.21 o 
  -7  -5   4      266.99      256.24     12.40 o 
  -6  -5   4       34.53       41.35      7.64 o 
  -5  -5   4       43.44       51.08      7.05 o 
  -4  -5   4      104.41       84.22      7.34 o 
  -3  -5   4       12.28       21.60      4.66 o 
  -2  -5   4       43.28       32.34      4.56 o 
  -1  -5   4     1635.90     1694.83     17.00 o 
   0  -5   4      429.85      427.39      6.39 o 
   1  -5   4     1606.47     1603.29     17.50 o 
   2  -5   4      748.89      825.57     13.17 o 
   3  -5   4      412.48      479.19     11.26 o 
   4  -5   4      464.13      556.04     12.46 o 
   5  -5   4       31.47       50.16      6.63 o 
   6  -5   4      150.39      183.84      9.72 o 
   7  -5   4       17.75       13.52      7.01 o 
   8  -5   4      295.34      302.90     13.93 o 
   9  -5   4       24.89       29.76     11.15 o 
  10  -5   4        0.00        3.27     11.45 o 
  11  -5   4       31.88       16.70     12.81 o 
  12  -5   4        0.44       12.40     12.40 o 
  13  -5   4        0.14       13.52     13.52 o 
 -13  -4   4       11.74       33.55     12.91 o 
 -12  -4   4        0.51        5.66     12.87 o 
 -11  -4   4        0.24        5.08     10.15 o 
 -10  -4   4        0.41       11.94     11.94 o 
  -9  -4   4       22.07       11.65     11.17 o 
  -8  -4   4      137.39      148.98     11.83 o 
  -7  -4   4      275.18      233.77     11.07 o 
  -6  -4   4      182.72      179.33      9.46 o 
  -5  -4   4       54.91       59.20      7.07 o 
  -4  -4   4       12.53       16.95      5.21 o 
  -3  -4   4      960.70     1032.05     14.13 o 
  -2  -4   4      324.56      322.22      8.02 o 
  -1  -4   4      280.10      262.45      7.04 o 
   0  -4   4       72.33       90.09      3.99 o 
   1  -4   4      521.27      539.44     10.02 o 
   2  -4   4       23.61       26.41      4.92 o 
   3  -4   4      631.47      769.81     12.35 o 
   4  -4   4      224.82      268.18     11.19 o 
   5  -4   4        2.30        1.90      5.22 o 
   6  -4   4        4.56        3.88      5.83 o 
   7  -4   4        5.05       10.43      6.46 o 
   8  -4   4      861.13      867.55     20.31 o 
   9  -4   4      438.54      431.07     17.61 o 
  10  -4   4       85.61       91.66     13.70 o 
  11  -4   4      349.04      335.90     18.63 o 
  12  -4   4        2.49       11.73     11.73 o 
  13  -4   4        7.14       18.99     11.61 o 
 -13  -3   4        0.00       12.17     12.69 o 
 -12  -3   4        1.44        8.36     10.96 o 
 -11  -3   4       67.56       54.58     12.75 o 
 -10  -3   4       48.95       68.37     11.40 o 
  -9  -3   4        0.71       20.16     10.08 o 
  -8  -3   4      244.48      263.44     11.63 o 
  -7  -3   4        8.24        5.89      6.79 o 
  -6  -3   4      332.95      368.05     10.64 o 
  -5  -3   4      216.21      233.07      8.74 o 
  -4  -3   4       88.46      104.27      6.52 o 
  -3  -3   4       26.32       36.02      4.77 o 
  -2  -3   4      333.86      378.24      7.81 o 
  -1  -3   4      121.83      138.49      5.63 o 
   0  -3   4      449.95      456.96      6.01 o 
   1  -3   4      217.27      213.79      6.78 o 
   2  -3   4        3.78        2.76      3.69 o 
   3  -3   4      338.53      382.83      8.84 o 
   4  -3   4      593.53      678.46     11.69 o 
   5  -3   4       26.40       33.32      5.16 o 
   6  -3   4        1.39        9.90      5.66 o 
   7  -3   4     1078.18     1061.53     18.00 o 
   8  -3   4      255.45      244.99     11.42 o 
   9  -3   4       78.50       80.70      9.55 o 
  10  -3   4       64.49       73.66     11.01 o 
  11  -3   4       85.98      113.99     11.45 o 
  12  -3   4       18.88       18.91     10.88 o 
  13  -3   4        8.36        9.75     11.14 o 
  14  -3   4        0.75       11.27     11.27 o 
 -13  -2   4        9.74        1.04     13.05 o 
 -12  -2   4       13.30        5.09     11.69 o 
 -11  -2   4       30.40       39.77     10.31 o 
 -10  -2   4       75.91       69.14     10.42 o 
  -9  -2   4       21.73       28.85      9.15 o 
  -8  -2   4       48.03       42.34      8.02 o 
  -7  -2   4       52.24       61.34      7.01 o 
  -6  -2   4      408.00      316.27     10.03 o 
  -5  -2   4        1.68        1.31      5.26 o 
  -4  -2   4     1212.72     1153.88     14.27 o 
  -3  -2   4      392.00      399.40      8.66 o 
  -2  -2   4      902.93      883.61     11.18 o 
  -1  -2   4     1420.92     1673.34     14.60 o 
   0  -2   4     4805.53     4864.88     72.81 o 
   1  -2   4     8698.19     8715.01    136.16 o 
   2  -2   4       68.92       72.52      4.66 o 
   3  -2   4      256.92      282.11      6.83 o 
   4  -2   4       90.72       88.63      5.34 o 
   5  -2   4      102.20       73.24      5.67 o 
   6  -2   4      644.97      526.55     11.14 o 
   7  -2   4        0.91       19.47      5.08 o 
   8  -2   4      105.30       86.55      7.56 o 
   9  -2   4      349.03      430.03     13.41 o 
  10  -2   4       67.53       64.84     10.04 o 
  11  -2   4       52.16       54.34      9.62 o 
  12  -2   4       54.27       41.65     11.66 o 
  13  -2   4        4.00       15.27     10.32 o 
  14  -2   4        0.03       15.39     10.12 o 
 -13  -1   4       10.92       11.46     11.46 o 
 -12  -1   4       35.07       35.24     11.59 o 
 -11  -1   4        3.31        6.32      8.59 o 
 -10  -1   4        3.87       10.66      8.88 o 
  -9  -1   4      131.06      109.33     10.14 o 
  -8  -1   4        2.97       11.06      6.63 o 
  -7  -1   4      371.05      385.00     11.63 o 
  -6  -1   4      142.10      147.54      7.73 o 
  -5  -1   4     1592.54     1489.83     16.76 o 
  -4  -1   4     1321.34     1357.03     15.26 o 
  -3  -1   4       95.35      121.21      5.84 o 
  -2  -1   4     2353.49     2315.23     17.24 o 
  -1  -1   4     3880.31     4368.25     94.35 o 
   0  -1   4     2310.58     2567.19     57.94 o 
   1  -1   4    12371.73    12739.08    142.80 o 
   2  -1   4      946.23     1100.68     10.72 o 
   3  -1   4      119.61      142.26      4.96 o 
   4  -1   4        5.25        7.21      3.21 o 
   5  -1   4      185.53      151.71      6.27 o 
   6  -1   4        2.70        0.39      4.25 o 
   7  -1   4       21.53       21.23      4.63 o 
   8  -1   4       20.86       22.09      5.42 o 
   9  -1   4        0.75        6.27      6.27 o 
  10  -1   4      349.86      316.32     12.70 o 
  11  -1   4        8.61        2.01      8.85 o 
  12  -1   4      267.10      249.56     13.39 o 
  13  -1   4        2.89       12.19      9.36 o 
  14  -1   4       93.75       98.33     13.30 o 
 -14   0   4        1.15        1.73     10.84 o 
 -13   0   4        0.09        6.65     10.19 o 
 -12   0   4        0.05       10.42     10.42 o 
 -11   0   4      284.02      304.53     14.75 o 
 -10   0   4        0.64       12.10      8.37 o 
  -9   0   4      507.08      543.73     14.93 o 
  -8   0   4      116.74       92.53     10.23 o 
  -7   0   4       17.80       35.64      7.41 o 
  -6   0   4       62.33       87.63      6.92 o 
  -5   0   4      531.32      580.38     11.08 o 
  -4   0   4     1098.74      925.48     15.76 o 
  -3   0   4      169.84      209.53      7.47 o 
  -2   0   4       81.41       84.80      4.69 o 
  -1   0   4       57.20       62.15      4.65 o 
   0   0   4    46991.12    47432.39    182.24 o 
   1   0   4     5601.55     6387.92     94.92 o 
   2   0   4       53.69       59.74      3.73 o 
   3   0   4      454.56      398.69      7.73 o 
   4   0   4       36.81       39.70      4.41 o 
   5   0   4       63.42       58.90      4.77 o 
   6   0   4      959.33      918.11     12.74 o 
   7   0   4       42.70       36.46      5.61 o 
   8   0   4       11.05       17.03      6.49 o 
   9   0   4       10.95       15.24      5.76 o 
  10   0   4       10.74       11.71      7.53 o 
  11   0   4        0.78        8.48      8.48 o 
  12   0   4       44.37       57.74      9.41 o 
  13   0   4       40.30       21.80     10.69 o 
  14   0   4        3.06        9.71     10.56 o 
 -14   1   4       23.67       53.98     13.27 o 
 -13   1   4       30.90       49.28     10.13 o 
 -12   1   4        0.47       10.09     10.09 o 
 -11   1   4        3.18        0.00      9.07 o 
 -10   1   4       34.04       30.04      8.96 o 
  -9   1   4      865.87      813.00     17.32 o 
  -8   1   4      162.62      131.34      8.84 o 
  -7   1   4       41.41       46.94      6.19 o 
  -6   1   4      232.77      197.39      8.49 o 
  -5   1   4       17.19        7.25      4.98 o 
  -4   1   4      313.09      298.95      7.86 o 
  -3   1   4        3.59       13.47      4.26 o 
  -2   1   4     1833.26     2117.83     15.45 o 
  -1   1   4     7225.40     7398.95    114.69 o 
   0   1   4    53689.51    49044.52    394.63 o 
   1   1   4    15941.96    15867.30    149.32 o 
   2   1   4     4997.37     5179.45     93.10 o 
   3   1   4      143.04      115.07      4.45 o 
   4   1   4      147.89      161.54      5.69 o 
   5   1   4      136.66      119.65      5.64 o 
   6   1   4      658.43      644.71     11.23 o 
   7   1   4       23.89       36.75      5.18 o 
   8   1   4      497.54      497.65     12.62 o 
   9   1   4      255.79      249.58     10.97 o 
  10   1   4       11.73        1.32      7.52 o 
  11   1   4      203.29      221.08     12.91 o 
  12   1   4      168.20      191.73     13.79 o 
  13   1   4        1.40        9.70      9.70 o 
  14   1   4       34.35       35.80     11.64 o 
 -14   2   4        0.49        2.37      9.87 o 
 -13   2   4        2.01       10.16      8.94 o 
 -12   2   4       26.06       24.48      9.55 o 
 -11   2   4      172.04      176.54     11.80 o 
 -10   2   4       86.78       93.82      9.38 o 
  -9   2   4      206.78      218.70     10.78 o 
  -8   2   4        6.32       14.85      6.99 o 
  -7   2   4       28.71       19.97      5.77 o 
  -6   2   4        1.59        1.81      4.53 o 
  -5   2   4      112.29       80.12      6.02 o 
  -4   2   4      692.40      685.99     10.94 o 
  -3   2   4       56.47       58.08      4.39 o 
  -2   2   4     7109.12     6907.96    124.77 o 
  -1   2   4      717.50      828.79      9.60 o 
   0   2   4     9642.83     9708.35     93.19 o 
   1   2   4    18322.29    16715.97    166.06 o 
   2   2   4     6600.38     6516.65    112.22 o 
   3   2   4        2.94        3.74      2.80 o 
   4   2   4        4.46        5.52      3.68 o 
   5   2   4       35.05       26.29      4.98 o 
   6   2   4     1158.12     1224.42     15.72 o 
   7   2   4        7.56       21.03      4.92 o 
   8   2   4        0.52        3.58      6.26 o 
   9   2   4      613.29      641.40     15.24 o 
  10   2   4      112.40      115.39     10.33 o 
  11   2   4      256.89      276.27     13.91 o 
  12   2   4       85.71       84.16     11.13 o 
  13   2   4        0.13        9.64      9.64 o 
  14   2   4       10.93       15.32      9.79 o 
 -13   3   4        2.15       16.69      8.35 o 
 -12   3   4        6.01        7.06      8.63 o 
 -11   3   4       13.15        5.63      8.45 o 
 -10   3   4        2.68        4.52      7.39 o 
  -9   3   4       45.48       53.53      7.95 o 
  -8   3   4        3.77        3.40      5.96 o 
  -7   3   4      457.01      396.36     11.29 o 
  -6   3   4       11.37       21.74      5.32 o 
  -5   3   4      150.79      209.10      8.18 o 
  -4   3   4      289.82      374.59      8.86 o 
  -3   3   4      335.30      351.67      8.13 o 
  -2   3   4        1.50        3.81      1.07 o 
  -1   3   4       34.62       34.21      3.96 o 
   0   3   4     3689.55     3900.03     14.75 o 
   1   3   4     4061.82     4414.17     22.38 o 
   2   3   4       18.88       28.20      3.82 o 
   3   3   4       52.06       50.66      4.22 o 
   4   3   4       26.05       32.29      4.15 o 
   5   3   4     1265.64     1398.52     15.93 o 
   6   3   4      247.74      240.18      9.01 o 
   7   3   4      380.16      393.90     11.20 o 
   8   3   4       53.78       57.21      7.15 o 
   9   3   4        7.02       21.88      7.59 o 
  10   3   4      410.27      405.33     14.26 o 
  11   3   4       10.89       34.55      9.30 o 
  12   3   4        9.01        8.75      8.75 o 
  13   3   4       17.97        5.14     10.70 o 
  14   3   4        0.71        7.86      9.52 o 
 -13   4   4        0.05        8.93      8.93 o 
 -12   4   4       16.82       13.96      8.37 o 
 -11   4   4      269.43      248.76     12.60 o 
 -10   4   4      109.13       90.81      9.91 o 
  -9   4   4        4.75        2.09      7.95 o 
  -8   4   4        0.18        4.66      6.36 o 
  -7   4   4      542.81      505.51     13.34 o 
  -6   4   4      809.38      799.72     14.88 o 
  -5   4   4      418.17      370.93     11.14 o 
  -4   4   4       17.85       25.02      7.73 o 
  -3   4   4       63.67       68.24      5.11 o 
  -2   4   4      227.91      220.59      7.09 o 
  -1   4   4        0.01        0.48      2.87 o 
   0   4   4      153.70      176.99      8.32 o 
   1   4   4      354.71      315.98      7.13 o 
   2   4   4      787.50      769.17     10.78 o 
   3   4   4      511.45      464.90      8.78 o 
   4   4   4     2851.13     2777.17     21.89 o 
   5   4   4       12.88       17.59      4.52 o 
   6   4   4     1850.32     1952.42     20.59 o 
   7   4   4        3.15        8.47      5.79 o 
   8   4   4       13.84        4.00      7.99 o 
   9   4   4        5.38        8.42      7.97 o 
  10   4   4      547.85      521.01     16.31 o 
  11   4   4      152.74      163.84     12.67 o 
  12   4   4       84.81      101.48     11.60 o 
  13   4   4        1.07        8.37      9.63 o 
  14   4   4        7.12        3.21     10.06 o 
 -13   5   4       50.39       58.54     11.06 o 
 -12   5   4        0.49        8.34      8.76 o 
 -11   5   4        2.50        0.42      8.87 o 
 -10   5   4       31.41       49.01      9.38 o 
  -9   5   4        2.65       12.01      7.71 o 
  -8   5   4       10.89       10.79      6.91 o 
  -7   5   4      192.98      219.07      9.57 o 
  -6   5   4       60.81       66.67      7.02 o 
  -5   5   4      265.86      259.45      9.76 o 
  -4   5   4      198.04      182.32      7.18 o 
  -3   5   4      400.71      371.60      9.10 o 
  -2   5   4     2427.58     2467.70     20.25 o 
  -1   5   4      743.04      784.59     11.60 o 
   0   5   4       28.99       32.59      3.72 o 
   1   5   4      284.96      248.69      7.43 o 
   2   5   4     1065.52     1125.45     13.80 o 
   3   5   4      800.96      875.40     12.76 o 
   4   5   4     6450.82     6787.54     35.69 o 
   5   5   4      101.96      123.36      7.17 o 
   6   5   4      418.81      386.45     11.15 o 
   7   5   4      245.51      214.32      9.78 o 
   8   5   4        0.20        6.65      6.65 o 
   9   5   4      206.01      199.21     10.60 o 
  10   5   4      152.91      155.37     10.53 o 
  11   5   4       16.16       19.51      9.55 o 
  12   5   4       39.83       52.33     10.21 o 
  13   5   4       82.04       73.02     11.56 o 
 -13   6   4        0.94       14.62      9.46 o 
 -12   6   4        0.00       12.67      8.73 o 
 -11   6   4      172.68      166.60     12.79 o 
 -10   6   4       21.13        9.29      9.29 o 
  -9   6   4       54.58       74.43      9.30 o 
  -8   6   4      221.06      178.19     11.53 o 
  -7   6   4       49.41       54.57      7.54 o 
  -6   6   4       76.47       84.03      7.56 o 
  -5   6   4       89.18       99.96      7.15 o 
  -4   6   4      121.92      148.00      7.17 o 
  -3   6   4      200.38      176.35      7.66 o 
  -2   6   4        7.31        7.25      4.08 o 
  -1   6   4      140.19      147.05      6.83 o 
   0   6   4     1397.38     1409.86     41.52 o 
   1   6   4      259.28      259.96      8.20 o 
   2   6   4     1494.66     1584.19     17.71 o 
   3   6   4      984.33     1009.01     14.48 o 
   4   6   4       96.25       89.16      6.75 o 
   5   6   4       51.78       71.35      6.73 o 
   6   6   4      124.03      126.22      7.61 o 
   7   6   4      116.63      120.14      8.93 o 
   8   6   4      162.90      155.49     10.25 o 
   9   6   4        1.33       11.98      7.10 o 
  10   6   4      144.44      113.07     11.88 o 
  11   6   4        7.17       19.08      9.11 o 
  12   6   4        0.19        3.39      9.32 o 
  13   6   4        0.08       20.46      9.81 o 
 -12   7   4        8.85       10.43     10.43 o 
 -11   7   4       15.43       25.12     10.05 o 
 -10   7   4       90.17      116.75     11.45 o 
  -9   7   4        8.75       10.07      8.69 o 
  -8   7   4        1.43       10.49      8.20 o 
  -7   7   4      138.47      141.29     10.46 o 
  -6   7   4       63.84       48.47      7.69 o 
  -5   7   4        1.56        5.88      6.32 o 
  -4   7   4       19.50       19.42      6.32 o 
  -3   7   4       71.67       76.29      6.77 o 
  -2   7   4      126.90      122.78      6.77 o 
  -1   7   4      121.35      113.27      7.22 o 
   0   7   4      145.83      151.87      9.24 o 
   1   7   4        3.47        5.42      4.52 o 
   2   7   4        3.47        1.35      4.52 o 
   3   7   4       58.96       64.15      5.87 o 
   4   7   4        7.78       16.71      5.42 o 
   5   7   4     1881.12     1838.13     22.57 o 
   6   7   4       12.88        9.93      6.77 o 
   7   7   4       22.70       18.49      8.12 o 
   8   7   4       23.65       29.24      8.55 o 
   9   7   4        0.15        8.06      8.06 o 
  10   7   4        6.69        7.09      8.42 o 
  11   7   4       73.96       64.42     10.88 o 
  12   7   4       14.51       15.67      9.74 o 
  13   7   4        2.89        0.81      9.76 o 
 -12   8   4        0.32        4.64     11.12 o 
 -11   8   4        2.99       14.53     11.24 o 
 -10   8   4       24.80       17.87     10.35 o 
  -9   8   4      169.35      159.16     12.21 o 
  -8   8   4       33.41       33.19      9.34 o 
  -7   8   4       99.27       82.72     10.22 o 
  -6   8   4       11.37       34.65      7.39 o 
  -5   8   4       13.46       15.61      6.42 o 
  -4   8   4      255.43      250.72     12.33 o 
  -3   8   4      267.76      258.62     10.00 o 
  -2   8   4       74.13       79.66      7.24 o 
  -1   8   4      153.12      141.98      8.12 o 
   0   8   4       10.44        8.09      4.13 o 
   1   8   4      428.03      393.37     11.24 o 
   2   8   4       25.41       37.50      5.87 o 
   3   8   4      229.75      242.98      9.52 o 
   4   8   4       12.67       15.00      6.36 o 
   5   8   4       34.66       45.11      7.29 o 
   6   8   4      261.25      280.55     12.31 o 
   7   8   4        8.06       24.18      7.75 o 
   8   8   4        3.91        1.82      8.64 o 
   9   8   4      139.97      165.37     12.65 o 
  10   8   4       71.25       58.44     11.15 o 
  11   8   4       46.18       34.08     11.79 o 
  12   8   4        3.65        3.80     10.15 o 
 -11   9   4        2.57        1.90     10.93 o 
 -10   9   4        0.10       26.78      8.61 o 
  -9   9   4        0.20        9.57      9.57 o 
  -8   9   4        0.07       20.49      8.58 o 
  -7   9   4      144.66      155.36     11.84 o 
  -6   9   4      179.00      176.75     11.75 o 
  -5   9   4      144.54      139.88     10.73 o 
  -4   9   4       70.50       73.53      8.79 o 
  -3   9   4        0.15        6.88      6.42 o 
  -2   9   4       38.75       35.97      7.29 o 
  -1   9   4        1.19        5.88      5.88 o 
   0   9   4       78.07       73.52      5.40 o 
   1   9   4       27.33       21.09      6.28 o 
   2   9   4        8.09        7.69      5.89 o 
   3   9   4        7.45        1.36      5.93 o 
   4   9   4       25.10       15.57      7.33 o 
   5   9   4        7.42        7.81      7.36 o 
   6   9   4        0.24        1.84      7.83 o 
   7   9   4      369.43      385.38     15.21 o 
   8   9   4      231.44      223.66     13.32 o 
   9   9   4        8.44        3.64      9.10 o 
  10   9   4        0.00       23.75      8.96 o 
  11   9   4       43.76       51.97     11.79 o 
 -10  10   4        0.41        8.16     10.10 o 
  -9  10   4        0.77       10.13     10.13 o 
  -8  10   4       79.36       67.50     11.57 o 
  -7  10   4       19.88       23.02      9.59 o 
  -6  10   4       50.60       45.72      9.52 o 
  -5  10   4       19.08       14.63      8.02 o 
  -4  10   4       26.14       32.27      8.42 o 
  -3  10   4       15.24        5.56      8.33 o 
  -2  10   4      807.74      806.18     18.81 o 
  -1  10   4      275.05      271.18     12.26 o 
   0  10   4       74.57       84.27      6.02 o 
   1  10   4       28.80       24.16      7.61 o 
   2  10   4      146.45      144.75     10.44 o 
   3  10   4       39.87       40.28      8.24 o 
   4  10   4      100.66       82.98      9.68 o 
   5  10   4        0.02        6.03      7.87 o 
   6  10   4      326.92      287.49     14.40 o 
   7  10   4      145.15      122.50     12.07 o 
   8  10   4       21.64       10.15     10.61 o 
   9  10   4       23.22       27.81     10.49 o 
  10  10   4        6.19        5.81      9.83 o 
  11  10   4        0.00        9.53      9.97 o 
 -10  11   4        6.89        5.24     11.93 o 
  -9  11   4        0.87        6.73     10.60 o 
  -8  11   4        2.89       10.13     10.13 o 
  -7  11   4       36.43       60.70     10.11 o 
  -6  11   4       45.86       57.00     10.54 o 
  -5  11   4        4.34        0.48      8.56 o 
  -4  11   4       25.40       61.19      9.88 o 
  -3  11   4       33.57       60.07      9.31 o 
  -2  11   4      322.97      332.04     14.28 o 
  -1  11   4      125.63      141.61     10.93 o 
   0  11   4       19.19       20.26      6.05 o 
   1  11   4       46.96       52.65      8.92 o 
   2  11   4      241.59      234.26     13.14 o 
   3  11   4      193.11      217.11     12.83 o 
   4  11   4       21.84       11.55     10.16 o 
   5  11   4        4.34        8.82      8.35 o 
   6  11   4        1.81        4.19      8.83 o 
   7  11   4       11.72       12.52      9.27 o 
   8  11   4        1.63        4.14      9.65 o 
   9  11   4        1.86       14.48      9.50 o 
  10  11   4       11.49       18.51     11.03 o 
  -8  12   4        0.00        1.91     10.51 o 
  -7  12   4       14.05       19.61     10.53 o 
  -6  12   4       13.49       25.29     10.02 o 
  -5  12   4        7.69       22.75      9.48 o 
  -4  12   4        5.06        0.94      9.87 o 
  -3  12   4      261.08      234.43     15.35 o 
  -2  12   4       22.46       11.03      9.65 o 
  -1  12   4      142.60      127.54     12.25 o 
   0  12   4      619.46      667.81     13.94 o 
   1  12   4        5.01        6.19      9.29 o 
   2  12   4      168.21      164.04     13.04 o 
   3  12   4        0.28        0.90      9.56 o 
   4  12   4      115.56      129.83     12.85 o 
   5  12   4        5.71       17.98      9.67 o 
   6  12   4       20.42       20.74     11.06 o 
   7  12   4        3.31       10.09     10.09 o 
   8  12   4        7.24        0.00     10.42 o 
  -7  13   4        1.58        4.69     10.77 o 
  -6  13   4        3.03        5.63      9.84 o 
  -5  13   4        8.85       25.70      9.81 o 
  -4  13   4       38.13       38.07     10.68 o 
  -3  13   4       15.71       25.29     10.59 o 
  -2  13   4       50.09       30.45     10.46 o 
  -1  13   4        2.72        5.83      9.87 o 
   0  13   4        8.32       20.16     14.57 o 
   1  13   4      117.32      147.14     12.62 o 
   2  13   4       22.24       32.22      9.71 o 
   3  13   4       88.01       99.25     11.62 o 
   4  13   4        0.06        5.86      9.46 o 
   5  13   4       40.20       38.87     11.30 o 
   6  13   4       37.77       39.22     11.27 o 
   7  13   4       19.34       17.87     10.28 o 
  -5  14   4        2.17       10.88      9.98 o 
  -4  14   4        7.81        6.77     10.84 o 
  -3  14   4        1.75        4.49     10.75 o 
  -2  14   4        2.28        8.43      9.75 o 
  -1  14   4       29.57       42.40     10.49 o 
   0  14   4        9.22       13.09      8.17 o 
   1  14   4        1.91        6.76      9.30 o 
   2  14   4       26.10       36.75      9.83 o 
   3  14   4       37.72       48.06     10.39 o 
   4  14   4      123.66      126.42     14.38 o 
   5  14   4       90.53      110.36     13.08 o 
  -2  15   4        5.76        5.10     10.19 o 
  -1  15   4        1.77        6.28     10.06 o 
   0  15   4        5.45        6.83      6.83 o 
   1  15   4        6.31       29.45      9.68 o 
   2  15   4        0.00        4.87      9.75 o 
  -2 -13   5       41.59       28.10      9.96 o 
  -1 -13   5        0.13        2.15      7.50 o 
   0 -13   5        4.53        1.86      5.67 o 
   1 -13   5        4.09        4.83      8.55 o 
   2 -13   5        0.16       11.68      9.05 o 
   3 -13   5        4.04        0.76      9.16 o 
   4 -13   5       24.71       27.03     10.05 o 
  -5 -12   5       81.16       68.39     10.84 o 
  -4 -12   5       10.47        9.64      9.64 o 
  -3 -12   5       45.70       32.30     10.27 o 
  -2 -12   5        4.66        8.70      8.70 o 
  -1 -12   5       38.48       21.38      9.06 o 
   0 -12   5        0.26        4.92      5.65 o 
   1 -12   5       25.88        9.48      9.10 o 
   2 -12   5        1.25        5.02      8.50 o 
   3 -12   5       13.07       11.00      9.42 o 
   4 -12   5       32.93       49.83      9.97 o 
   5 -12   5        0.50        8.08      8.89 o 
   6 -12   5        5.03        3.26      9.40 o 
  -7 -11   5       46.15       18.67     10.89 o 
  -6 -11   5       55.78       53.41     11.22 o 
  -5 -11   5       59.04       62.89     10.35 o 
  -4 -11   5        6.06        0.75      9.10 o 
  -3 -11   5       11.60        6.35      8.60 o 
  -2 -11   5       69.44       76.53      9.57 o 
  -1 -11   5       40.21       40.77      8.73 o 
   0 -11   5      137.27      123.84     10.53 o 
   1 -11   5        0.72        2.31      7.69 o 
   2 -11   5        8.97       17.30      7.86 o 
   3 -11   5       77.38       70.64     10.04 o 
   4 -11   5       15.19       17.18      9.42 o 
   5 -11   5        4.28        3.33      9.17 o 
   6 -11   5        6.69        1.70      8.90 o 
   7 -11   5        3.49        5.59      9.45 o 
   8 -11   5        8.43        6.94     10.41 o 
  -8 -10   5        7.34        9.68      9.68 o 
  -7 -10   5        0.02        3.21      8.83 o 
  -6 -10   5        8.41       12.71      9.14 o 
  -5 -10   5       36.12       27.05      9.02 o 
  -4 -10   5       76.96       52.88      9.65 o 
  -3 -10   5      299.32      231.78     12.52 o 
  -2 -10   5      179.61      141.54     10.80 o 
  -1 -10   5        0.33        5.87      7.33 o 
   0 -10   5       98.35       97.14      9.67 o 
   1 -10   5       22.90       28.83      7.01 o 
   2 -10   5        0.00        3.60      6.78 o 
   3 -10   5      168.86      154.61     11.05 o 
   4 -10   5       82.80      102.14     10.05 o 
   5 -10   5        0.00        1.28      8.14 o 
   6 -10   5       19.89        0.44     10.07 o 
   7 -10   5       50.89       62.46     10.70 o 
   8 -10   5       78.44      122.55     12.71 o 
   9 -10   5       46.05       67.10     12.41 o 
  -9  -9   5        1.74        8.81      9.23 o 
  -8  -9   5        6.88       10.85      9.60 o 
  -7  -9   5       41.88       26.83     10.32 o 
  -6  -9   5      102.51      102.51     10.58 o 
  -5  -9   5      125.18      123.21     10.80 o 
  -4  -9   5       43.98       36.91      7.46 o 
  -3  -9   5      230.88      187.83     10.78 o 
  -2  -9   5      199.47      175.28     10.17 o 
  -1  -9   5      274.78      211.51     10.72 o 
   0  -9   5        8.58       10.26      4.46 o 
   1  -9   5       29.11        9.07      7.09 o 
   2  -9   5      206.26      176.58     10.54 o 
   3  -9   5       65.42       74.48      8.73 o 
   4  -9   5       14.59       18.37      8.12 o 
   5  -9   5       60.90       71.93      9.21 o 
   6  -9   5       64.40       49.96     10.36 o 
   7  -9   5       81.00      103.36     12.01 o 
   8  -9   5        1.43        4.25     10.39 o 
   9  -9   5       14.56       15.89     10.60 o 
  10  -9   5        0.78       12.21     12.21 o 
 -10  -8   5       16.48       12.24     11.80 o 
  -9  -8   5        0.18        4.34      9.56 o 
  -8  -8   5       11.44        5.59      9.88 o 
  -7  -8   5        4.99       10.15      8.46 o 
  -6  -8   5       24.44       20.78      8.72 o 
  -5  -8   5        3.43        0.81      7.74 o 
  -4  -8   5        1.10        1.20      6.39 o 
  -3  -8   5        2.74        0.77      5.86 o 
  -2  -8   5      166.58      156.53      8.78 o 
  -1  -8   5        0.04        6.72      5.60 o 
   0  -8   5        6.26       19.31      4.35 o 
   1  -8   5      118.64      100.75      8.36 o 
   2  -8   5      621.49      572.75     14.78 o 
   3  -8   5      319.19      335.28     12.68 o 
   4  -8   5      110.44      117.51     10.02 o 
   5  -8   5       30.98       29.56      7.62 o 
   6  -8   5        0.08       10.15      8.30 o 
   7  -8   5      426.63      454.47     18.05 o 
   8  -8   5       10.84        5.86     10.74 o 
   9  -8   5       17.80       19.03     11.02 o 
  10  -8   5       42.78       42.44     12.27 o 
  11  -8   5        2.57       10.37     12.45 o 
 -11  -7   5       11.13        5.00     11.84 o 
 -10  -7   5       28.77       43.92     10.87 o 
  -9  -7   5       29.93       34.46     10.74 o 
  -8  -7   5        1.00        6.17      9.24 o 
  -7  -7   5        0.15        2.16      8.21 o 
  -6  -7   5       23.93       20.32      8.05 o 
  -5  -7   5        1.94        2.49      6.64 o 
  -4  -7   5      221.82      175.24      9.33 o 
  -3  -7   5       41.17       34.50      6.35 o 
  -2  -7   5       44.02       39.87      6.19 o 
  -1  -7   5       55.06       38.55      6.05 o 
   0  -7   5      115.12      104.78      5.35 o 
   1  -7   5        5.56        7.65      5.24 o 
   2  -7   5      740.31      713.45     15.40 o 
   3  -7   5       35.31       39.93      7.29 o 
   4  -7   5      206.88      225.22     10.61 o 
   5  -7   5      199.47      246.37     11.87 o 
   6  -7   5      130.13      133.20     10.36 o 
   7  -7   5      106.54      121.44     11.17 o 
   8  -7   5      121.66      154.31     13.04 o 
   9  -7   5       62.98       45.90     12.38 o 
  10  -7   5       58.38       66.62     12.68 o 
  11  -7   5       10.52       28.55     12.40 o 
  12  -7   5        0.06        9.79     13.59 o 
 -11  -6   5        1.60       16.97     10.84 o 
 -10  -6   5       50.55       39.60     12.11 o 
  -9  -6   5       16.94       16.49     10.99 o 
  -8  -6   5       83.52      107.73     11.22 o 
  -7  -6   5      422.41      404.44     15.37 o 
  -6  -6   5       43.56       44.66      8.59 o 
  -5  -6   5       39.64       34.46      7.14 o 
  -4  -6   5      130.35      126.69      8.22 o 
  -3  -6   5       16.84       16.51      5.23 o 
  -2  -6   5        6.26       11.80      4.71 o 
  -1  -6   5      886.33      842.45     13.81 o 
   0  -6   5       28.33       31.40      3.61 o 
   1  -6   5      122.03      131.87      7.35 o 
   2  -6   5      109.71      108.13      7.17 o 
   3  -6   5       72.02       89.31      6.97 o 
   4  -6   5      319.22      316.07     11.67 o 
   5  -6   5        1.47        7.41      6.48 o 
   6  -6   5      734.52      738.98     18.14 o 
   7  -6   5       25.51       25.62      9.36 o 
   8  -6   5        1.92       19.83      9.66 o 
   9  -6   5        7.12        0.53     10.47 o 
  10  -6   5        3.74       22.03     10.74 o 
  11  -6   5        7.08        3.28     13.70 o 
  12  -6   5        8.32       22.70     12.74 o 
 -12  -5   5        0.03       12.68     12.68 o 
 -11  -5   5        4.34        4.34     11.59 o 
 -10  -5   5        9.55       22.29     10.43 o 
  -9  -5   5       30.75       30.61     11.59 o 
  -8  -5   5       23.58       14.50      9.97 o 
  -7  -5   5      907.32      952.02     18.57 o 
  -6  -5   5      467.17      453.11     12.97 o 
  -5  -5   5        0.80        5.93      5.93 o 
  -4  -5   5       27.82       34.51      7.07 o 
  -3  -5   5      187.64      189.10      8.16 o 
  -2  -5   5        0.00        0.79      4.40 o 
  -1  -5   5      593.77      613.87     11.39 o 
   0  -5   5      625.80      595.66     16.97 o 
   1  -5   5       56.68       54.06      6.23 o 
   2  -5   5      265.28      276.46      9.46 o 
   3  -5   5      120.86      128.37      7.52 o 
   4  -5   5       57.27       70.04      7.28 o 
   5  -5   5        1.79        7.01      7.01 o 
   6  -5   5       81.70       62.90      8.15 o 
   7  -5   5       29.61       33.97      9.38 o 
   8  -5   5      153.58      141.11     11.68 o 
   9  -5   5      182.85      181.73     14.06 o 
  10  -5   5       45.46       59.59     13.84 o 
  11  -5   5        6.36       16.20     12.96 o 
  12  -5   5       14.72       20.10     12.51 o 
  13  -5   5        2.77       14.05     14.05 o 
 -12  -4   5       11.48       44.48     11.86 o 
 -11  -4   5       39.90       41.74     12.13 o 
 -10  -4   5       67.84       54.53     12.33 o 
  -9  -4   5      561.73      617.73     18.01 o 
  -8  -4   5       25.34       18.47      9.00 o 
  -7  -4   5        0.11        3.08      7.47 o 
  -6  -4   5       41.48       34.07      6.90 o 
  -5  -4   5      454.27      450.41     11.47 o 
  -4  -4   5      227.20      213.50      8.40 o 
  -3  -4   5      191.87      171.70      7.50 o 
  -2  -4   5      353.09      387.89      9.09 o 
  -1  -4   5     2154.35     2213.88     19.18 o 
   0  -4   5      265.20      276.42      5.39 o 
   1  -4   5      284.07      323.97      8.14 o 
   2  -4   5      515.92      577.99     11.03 o 
   3  -4   5      244.65      258.68      8.57 o 
   4  -4   5        2.11        1.84      5.05 o 
   5  -4   5      560.85      538.84     13.08 o 
   6  -4   5       49.80       49.00      6.66 o 
   7  -4   5      160.95      164.17     10.16 o 
   8  -4   5       16.56       22.17      8.37 o 
   9  -4   5      163.31      155.13     13.02 o 
  10  -4   5      407.25      474.99     19.25 o 
  11  -4   5      189.95      180.84     16.31 o 
  12  -4   5        0.50       13.72     10.67 o 
  13  -4   5        1.10        6.52     12.04 o 
 -13  -3   5        0.07       12.36     12.36 o 
 -12  -3   5        1.41       22.86     11.19 o 
 -11  -3   5       91.20      101.70     12.83 o 
 -10  -3   5       29.14       29.64     10.65 o 
  -9  -3   5      501.18      520.67     16.71 o 
  -8  -3   5      122.60      126.79     10.16 o 
  -7  -3   5       90.74       82.58      8.26 o 
  -6  -3   5      104.89       84.39      7.75 o 
  -5  -3   5      546.06      636.66     12.47 o 
  -4  -3   5      390.81      450.62     10.35 o 
  -3  -3   5      281.61      411.23      9.56 o 
  -2  -3   5     4960.71     5301.57     28.82 o 
  -1  -3   5        5.34        9.19      2.83 o 
   0  -3   5       38.97       48.21      3.69 o 
   1  -3   5      206.94      195.81      7.14 o 
   2  -3   5      307.75      389.50      8.59 o 
   3  -3   5      282.79      383.23      8.63 o 
   4  -3   5      395.98      442.22     10.00 o 
   5  -3   5      525.96      515.00     12.27 o 
   6  -3   5        0.16       17.74      5.00 o 
   7  -3   5      171.59      185.20      9.58 o 
   8  -3   5        7.20       17.40      7.33 o 
   9  -3   5       49.79       53.31      9.18 o 
  10  -3   5      164.12      127.18     12.44 o 
  11  -3   5        5.92        9.66     10.60 o 
  12  -3   5       43.94       42.55     11.44 o 
  13  -3   5       43.51       55.00     11.72 o 
  14  -3   5        6.92        9.21     10.98 o 
 -13  -2   5        2.98        6.59     11.77 o 
 -12  -2   5        9.96       11.59     10.66 o 
 -11  -2   5        2.39        5.46      9.56 o 
 -10  -2   5        6.70       12.54      8.51 o 
  -9  -2   5       36.18       52.61      9.73 o 
  -8  -2   5       61.79       49.63      7.91 o 
  -7  -2   5       46.54       57.56      7.04 o 
  -6  -2   5        9.37        3.98      5.75 o 
  -5  -2   5     2066.07     2008.75     20.64 o 
  -4  -2   5       41.06       41.55      5.48 o 
  -3  -2   5      191.72      205.74      6.97 o 
  -2  -2   5     3395.89     3711.88     23.94 o 
  -1  -2   5     3172.73     3670.97     22.46 o 
   0  -2   5      825.59      885.08      8.00 o 
   1  -2   5     1723.54     1964.68     16.20 o 
   2  -2   5        8.37        6.66      3.12 o 
   3  -2   5      467.13      430.47      8.29 o 
   4  -2   5      781.07      812.67     11.56 o 
   5  -2   5      880.17      719.86     12.22 o 
   6  -2   5       99.39       93.75      6.66 o 
   7  -2   5       87.80       82.47      7.04 o 
   8  -2   5        6.95        9.53      6.21 o 
   9  -2   5        6.37       14.96      7.90 o 
  10  -2   5     1061.86      958.63     20.88 o 
  11  -2   5      277.92      236.84     13.42 o 
  12  -2   5      367.45      363.09     16.35 o 
  13  -2   5        3.25        6.24     10.41 o 
  14  -2   5        0.57        6.14     10.64 o 
 -13  -1   5        1.91       16.52     10.27 o 
 -12  -1   5        0.48        0.00      8.98 o 
 -11  -1   5       21.77       22.58     10.39 o 
 -10  -1   5       24.43       19.51      9.99 o 
  -9  -1   5      349.54      368.61     13.68 o 
  -8  -1   5       20.44       17.90      8.26 o 
  -7  -1   5      263.38      219.09     10.63 o 
  -6  -1   5      126.25      152.38      8.39 o 
  -5  -1   5       19.56       23.98      5.17 o 
  -4  -1   5      896.95      903.27     13.28 o 
  -3  -1   5      209.14      232.83      7.15 o 
  -2  -1   5     1132.64     1154.87     13.33 o 
  -1  -1   5     1348.74     1419.63     13.56 o 
   0  -1   5     3028.26     3618.31     37.57 o 
   1  -1   5    14290.33    13664.11    158.10 o 
   2  -1   5        0.04        4.15      2.90 o 
   3  -1   5      121.24      115.78      4.86 o 
   4  -1   5      316.67      243.00      6.74 o 
   5  -1   5     1344.23     1151.69     13.73 o 
   6  -1   5       52.45       56.59      5.46 o 
   7  -1   5        1.07        3.91      4.69 o 
   8  -1   5       78.46       79.33      6.70 o 
   9  -1   5       19.41       29.58      6.40 o 
  10  -1   5      366.28      316.57     13.38 o 
  11  -1   5       24.32       12.73      9.45 o 
  12  -1   5       37.33       38.90     10.35 o 
  13  -1   5        0.39        9.93      9.93 o 
  14  -1   5       37.99       29.04     11.46 o 
 -13   0   5        3.54       10.66     10.66 o 
 -12   0   5       26.47       46.16     10.36 o 
 -11   0   5       12.64       27.93     11.36 o 
 -10   0   5        0.47        9.44      9.44 o 
  -9   0   5      179.01      193.80     12.63 o 
  -8   0   5      141.29      146.48     10.20 o 
  -7   0   5       70.81       56.97      6.89 o 
  -6   0   5        3.17        6.39      6.39 o 
  -5   0   5       14.98       16.71      4.81 o 
  -4   0   5      244.37      282.36      8.22 o 
  -3   0   5      137.46      147.49      6.87 o 
  -2   0   5      433.68      456.83      8.69 o 
  -1   0   5      148.19      149.34      5.87 o 
   0   0   5     6503.27     6636.88    181.28 o 
   1   0   5    14345.26    14106.89    150.77 o 
   2   0   5     3999.96     4561.77     21.65 o 
   3   0   5      610.19      647.57      9.28 o 
   4   0   5       25.21       14.80      4.00 o 
   5   0   5      699.42      666.55     10.38 o 
   6   0   5      678.20      558.66     10.80 o 
   7   0   5       35.67       32.71      6.06 o 
   8   0   5      196.76      176.34      9.00 o 
   9   0   5        1.86        2.49      6.66 o 
  10   0   5       37.42       30.81      8.02 o 
  11   0   5        9.25        3.42      8.98 o 
  12   0   5       71.59       96.83     11.19 o 
  13   0   5       69.27       95.31     11.59 o 
  14   0   5       20.29       40.58     12.26 o 
 -13   1   5        0.04       14.56     10.01 o 
 -12   1   5        5.58        3.19     10.00 o 
 -11   1   5       70.87       68.20     10.39 o 
 -10   1   5      397.57      331.80     14.77 o 
  -9   1   5        0.73        8.00      8.00 o 
  -8   1   5       67.52       57.91      7.96 o 
  -7   1   5       71.68       56.54      6.63 o 
  -6   1   5      193.35      156.20      7.99 o 
  -5   1   5      270.89      304.68      8.52 o 
  -4   1   5     1091.01      938.57     12.71 o 
  -3   1   5      446.74      436.57      8.75 o 
  -2   1   5      130.64      154.44      6.05 o 
  -1   1   5     3539.09     3434.93     19.99 o 
   0   1   5    27473.44    26741.52    151.34 o 
   1   1   5    11621.22    11006.26    138.13 o 
   2   1   5      302.29      327.18      6.54 o 
   3   1   5      829.54      863.56     10.36 o 
   4   1   5      537.54      505.94      8.57 o 
   5   1   5      747.16      707.45     11.10 o 
   6   1   5      259.75      260.34      8.55 o 
   7   1   5        6.12        7.73      4.72 o 
   8   1   5        1.86        4.34      5.65 o 
   9   1   5      293.74      265.61     10.96 o 
  10   1   5      155.98      158.42     11.51 o 
  11   1   5      306.12      297.43     14.69 o 
  12   1   5      234.85      244.39     14.25 o 
  13   1   5        1.96        8.81      9.25 o 
  14   1   5       23.64       23.24     11.19 o 
 -13   2   5        5.74        5.75      9.47 o 
 -12   2   5        0.23        9.22      9.22 o 
 -11   2   5       68.63       84.88     10.61 o 
 -10   2   5       30.31       37.69      8.56 o 
  -9   2   5       18.63        8.63      7.77 o 
  -8   2   5       89.65       68.39      7.84 o 
  -7   2   5       85.06       77.56      7.05 o 
  -6   2   5      623.43      598.63     12.52 o 
  -5   2   5     1858.70     1845.97     19.10 o 
  -4   2   5      524.88      468.16      9.74 o 
  -3   2   5     3387.96     3488.21     22.70 o 
  -2   2   5     1360.84     1493.79     14.40 o 
  -1   2   5       32.77       29.46      3.86 o 
   0   2   5     3296.83     3326.93     50.76 o 
   1   2   5     1148.55     1275.08     12.58 o 
   2   2   5     3009.03     3213.05     19.35 o 
   3   2   5      558.55      548.64      8.65 o 
   4   2   5       36.26       47.32      4.51 o 
   5   2   5        0.28        5.82      4.03 o 
   6   2   5      228.19      184.75      8.03 o 
   7   2   5      388.83      384.07     10.71 o 
   8   2   5       87.65       73.50      7.62 o 
   9   2   5     2168.99     2346.88     27.00 o 
  10   2   5        0.15        2.71      9.03 o 
  11   2   5       23.11       23.92      9.93 o 
  12   2   5        0.04        8.52      8.96 o 
  13   2   5        1.24       14.53     10.12 o 
  14   2   5        1.04        1.71     10.23 o 
 -13   3   5        4.22       10.69      8.78 o 
 -12   3   5       18.21       16.57      8.68 o 
 -11   3   5       86.93       52.64     10.12 o 
 -10   3   5      272.41      249.09     12.39 o 
  -9   3   5      233.47      214.71     11.34 o 
  -8   3   5        0.01        4.27      6.40 o 
  -7   3   5       10.83       14.77      6.52 o 
  -6   3   5      253.46      197.34      8.84 o 
  -5   3   5      625.33      626.63     12.18 o 
  -4   3   5      433.14      501.59     10.14 o 
  -3   3   5      592.88      629.76     10.35 o 
  -2   3   5       42.39       43.98      4.30 o 
  -1   3   5        4.41        7.24      2.89 o 
   0   3   5     1685.13     1857.70     10.92 o 
   1   3   5     2393.61     2727.15     18.49 o 
   2   3   5      168.33      174.19      5.62 o 
   3   3   5     2007.20     2147.71     17.58 o 
   4   3   5      721.52      721.03     10.99 o 
   5   3   5      176.66      160.32      6.81 o 
   6   3   5       45.16       41.13      5.88 o 
   7   3   5     1212.28     1204.21     17.59 o 
   8   3   5      513.43      525.67     13.54 o 
   9   3   5        6.87        7.22      7.66 o 
  10   3   5      195.64      194.71     11.72 o 
  11   3   5       11.21       23.30      8.96 o 
  12   3   5       33.39       15.92      9.73 o 
  13   3   5       20.63       17.71      9.51 o 
  14   3   5       11.56       12.89     10.40 o 
 -13   4   5        7.35        6.71      8.21 o 
 -12   4   5        0.50        2.71      8.52 o 
 -11   4   5        0.25        8.75      8.75 o 
 -10   4   5      239.76      213.33     12.19 o 
  -9   4   5      129.90      115.02      9.93 o 
  -8   4   5       81.62       73.20      8.00 o 
  -7   4   5      101.74       81.69      7.69 o 
  -6   4   5        7.03        2.18      5.66 o 
  -5   4   5     1052.94     1040.75     15.52 o 
  -4   4   5      152.05      190.15      7.67 o 
  -3   4   5        0.07        6.43      4.14 o 
  -2   4   5       53.13       49.48      4.68 o 
  -1   4   5     1110.21     1134.60     13.21 o 
   0   4   5       80.35      104.25     16.34 o 
   1   4   5      625.77      705.32     10.33 o 
   2   4   5     2365.88     2267.74     18.60 o 
   3   4   5     2629.86     2830.18     21.65 o 
   4   4   5      709.70      838.17     12.78 o 
   5   4   5        2.29        1.36      4.54 o 
   6   4   5      279.85      255.08      9.48 o 
   7   4   5        7.18        4.95      5.86 o 
   8   4   5      587.06      567.06     14.40 o 
   9   4   5        6.95       14.37      8.08 o 
  10   4   5       84.98       92.46     10.71 o 
  11   4   5        3.09        4.86      8.84 o 
  12   4   5        0.00        7.82      8.68 o 
  13   4   5        0.79       19.41      8.02 o 
  14   4   5       14.52       26.64      9.29 o 
 -13   5   5        0.47        5.33      9.15 o 
 -12   5   5        0.98        1.19      8.27 o 
 -11   5   5       13.51       16.53      8.87 o 
 -10   5   5        5.62        7.80      8.20 o 
  -9   5   5      452.56      419.91     15.00 o 
  -8   5   5      497.97      457.75     15.18 o 
  -7   5   5        2.97       12.81      5.98 o 
  -6   5   5      303.79      285.98     10.82 o 
  -5   5   5      469.07      415.74     11.41 o 
  -4   5   5     1329.91     1224.73     16.46 o 
  -3   5   5     1118.93     1032.22     14.87 o 
  -2   5   5      553.16      509.51     10.50 o 
  -1   5   5      197.32      203.92      7.37 o 
   0   5   5      986.51      898.89     10.14 o 
   1   5   5       88.45       98.89      5.55 o 
   2   5   5      122.09      134.09      6.89 o 
   3   5   5      261.42      225.87      7.75 o 
   4   5   5      554.99      514.04     11.34 o 
   5   5   5      302.04      266.50     13.55 o 
   6   5   5      380.73      360.24     10.80 o 
   7   5   5       41.87       48.08      6.74 o 
   8   5   5      169.52      160.52      9.87 o 
   9   5   5       17.77        6.25      8.04 o 
  10   5   5       47.59       40.35      9.31 o 
  11   5   5        8.23        9.18      9.18 o 
  12   5   5       15.53       32.10      8.99 o 
  13   5   5        1.62        9.11      9.11 o 
 -12   6   5       11.42       24.04      8.56 o 
 -11   6   5        5.16        1.67      8.72 o 
 -10   6   5        8.44       33.29      9.27 o 
  -9   6   5       12.90       14.48      8.51 o 
  -8   6   5       28.98       57.49      8.15 o 
  -7   6   5       70.03       62.24      8.21 o 
  -6   6   5      104.46      110.59      7.83 o 
  -5   6   5       17.53       10.53      6.14 o 
  -4   6   5      889.33      899.60     15.50 o 
  -3   6   5      452.92      417.61     11.15 o 
  -2   6   5       14.52        7.64      4.50 o 
  -1   6   5      719.04      698.41     12.21 o 
   0   6   5        1.75       10.68      3.21 o 
   1   6   5      218.88      227.48      7.74 o 
   2   6   5       96.69       99.15      6.36 o 
   3   6   5      110.95      103.41      6.80 o 
   4   6   5        0.90        1.81      4.97 o 
   5   6   5       14.01       13.55      5.87 o 
   6   6   5      104.16       99.64      8.12 o 
   7   6   5      268.71      223.72     10.36 o 
   8   6   5      211.90      211.48     11.22 o 
   9   6   5       61.54       71.91      9.38 o 
  10   6   5       25.30       19.47      8.84 o 
  11   6   5        1.55        2.18      8.69 o 
  12   6   5       27.61       13.13      9.32 o 
  13   6   5       15.63       35.83     10.18 o 
 -12   7   5       20.71       38.78      9.27 o 
 -11   7   5       12.55       18.90      9.02 o 
 -10   7   5       13.31        6.52      9.56 o 
  -9   7   5       21.88       45.93      8.74 o 
  -8   7   5      122.17      152.87     10.54 o 
  -7   7   5       18.53       27.32      8.37 o 
  -6   7   5        0.11        5.74      6.63 o 
  -5   7   5        0.18        0.88      5.76 o 
  -4   7   5      448.25      400.76     12.44 o 
  -3   7   5      260.60      244.72      9.36 o 
  -2   7   5      895.43      919.80     15.65 o 
  -1   7   5     1806.56     1789.54     20.62 o 
   0   7   5      922.50      900.15     19.10 o 
   1   7   5      680.84      639.98     13.11 o 
   2   7   5       22.76       20.37      5.43 o 
   3   7   5      111.69      120.50      7.25 o 
   4   7   5      316.56      298.65     10.43 o 
   5   7   5      161.99      177.70      9.52 o 
   6   7   5      301.58      308.23     11.79 o 
   7   7   5      253.25      209.64     11.32 o 
   8   7   5        7.25        8.58      8.58 o 
   9   7   5        6.98        0.00      8.07 o 
  10   7   5       24.84       18.59      9.74 o 
  11   7   5       34.69       42.52      9.99 o 
  12   7   5       17.55       21.45      9.67 o 
  13   7   5        1.05       14.47      9.64 o 
 -12   8   5        3.70       10.82     10.82 o 
 -11   8   5       24.01       26.90     10.59 o 
 -10   8   5        9.43        6.69      9.37 o 
  -9   8   5      154.72      154.39     12.11 o 
  -8   8   5        4.09        6.29      8.10 o 
  -7   8   5      894.11      906.77     21.15 o 
  -6   8   5      625.56      633.11     17.09 o 
  -5   8   5       33.16       36.38      7.64 o 
  -4   8   5      270.66      307.33     11.67 o 
  -3   8   5      149.80      142.10      8.52 o 
  -2   8   5      582.41      601.97     14.34 o 
  -1   8   5       88.25       89.98      7.16 o 
   0   8   5      194.00      197.40      6.33 o 
   1   8   5       79.89       82.79      7.20 o 
   2   8   5      117.14      120.82      7.68 o 
   3   8   5       66.40       56.32      6.81 o 
   4   8   5       19.67       20.96      6.37 o 
   5   8   5       76.69       81.24      8.21 o 
   6   8   5      519.79      594.81     15.54 o 
   7   8   5        1.26        3.20      8.21 o 
   8   8   5       11.50       18.63      8.63 o 
   9   8   5      196.77      199.55     12.61 o 
  10   8   5       17.51       10.20      9.76 o 
  11   8   5        0.65       12.11      9.53 o 
  12   8   5       13.59        8.34     10.44 o 
 -11   9   5       13.14       21.99     10.77 o 
 -10   9   5        1.12       25.47      9.10 o 
  -9   9   5        0.41        5.96      9.15 o 
  -8   9   5        1.74        1.84      8.26 o 
  -7   9   5      108.53      113.74     11.47 o 
  -6   9   5      168.93      164.69     10.98 o 
  -5   9   5        0.89        2.27      7.29 o 
  -4   9   5       12.82       12.71      7.26 o 
  -3   9   5      100.00       96.76      8.14 o 
  -2   9   5       84.43       88.72      8.11 o 
  -1   9   5        8.74        4.49      6.27 o 
   0   9   5      127.91      109.28      6.01 o 
   1   9   5       35.61       28.27      6.27 o 
   2   9   5        0.62        0.90      5.89 o 
   3   9   5        3.48        5.47      6.38 o 
   4   9   5       36.55       21.54      7.33 o 
   5   9   5      361.01      330.53     13.34 o 
   6   9   5       58.67       50.16      9.66 o 
   7   9   5      121.29      152.56     11.95 o 
   8   9   5       48.56       40.67     10.06 o 
   9   9   5        3.99        8.13      9.03 o 
  10   9   5        0.31       13.29      9.74 o 
  11   9   5       36.14       29.68     11.61 o 
 -10  10   5        0.39        5.50     10.56 o 
  -9  10   5        7.79        6.02      9.72 o 
  -8  10   5       18.42       10.23      9.76 o 
  -7  10   5        0.55        1.39      9.29 o 
  -6  10   5      190.75      218.33     12.98 o 
  -5  10   5      100.22      113.98     10.61 o 
  -4  10   5       87.07       82.59      9.63 o 
  -3  10   5       47.66       51.98      9.12 o 
  -2  10   5        4.61       20.84      7.69 o 
  -1  10   5      144.90      151.24     10.36 o 
   0  10   5      481.84      496.76     10.76 o 
   1  10   5       16.61       14.29      7.59 o 
   2  10   5      525.37      522.61     15.87 o 
   3  10   5      131.48      149.94     10.06 o 
   4  10   5      159.49      174.34     11.50 o 
   5  10   5       47.99       43.40      9.23 o 
   6  10   5       53.74       42.99      9.70 o 
   7  10   5        0.45        6.45      9.67 o 
   8  10   5        5.94        6.85     10.06 o 
   9  10   5       26.54       22.51     10.80 o 
  10  10   5        0.02        0.87      9.67 o 
  11  10   5       72.71       69.97     12.30 o 
  -9  11   5        5.19        0.92     10.18 o 
  -8  11   5       43.63       37.28     10.72 o 
  -7  11   5        4.22       10.28     10.28 o 
  -6  11   5       18.60       24.25      9.79 o 
  -5  11   5        0.58       16.71      8.36 o 
  -4  11   5        2.08        7.84      7.84 o 
  -3  11   5      110.43      147.48     11.45 o 
  -2  11   5      223.58      228.05     12.72 o 
  -1  11   5       85.90       90.99     10.36 o 
   0  11   5       40.30       52.62      6.47 o 
   1  11   5       17.34       35.06      8.87 o 
   2  11   5      128.03      145.40     11.29 o 
   3  11   5       37.27       39.70     10.50 o 
   4  11   5       14.16       13.78      8.73 o 
   5  11   5       53.12       54.41      9.68 o 
   6  11   5        0.09        9.21      9.21 o 
   7  11   5        6.80       16.97      9.16 o 
   8  11   5        7.75        4.98     10.43 o 
   9  11   5        0.73        2.67      9.33 o 
  10  11   5        7.01       15.53      9.49 o 
  -8  12   5        0.68        6.00      9.68 o 
  -7  12   5        7.75        8.81     10.67 o 
  -6  12   5        0.10        6.04      9.28 o 
  -5  12   5        0.38        6.94      8.79 o 
  -4  12   5       13.73        1.84      9.66 o 
  -3  12   5        4.25        3.65      9.13 o 
  -2  12   5       17.49       21.27      9.50 o 
  -1  12   5        0.71        8.06      9.41 o 
   0  12   5        0.01        4.25      7.10 o 
   1  12   5       19.13       19.75      9.65 o 
   2  12   5       49.98       58.04     10.71 o 
   3  12   5      516.65      546.43     18.51 o 
   4  12   5      119.97      151.44     12.28 o 
   5  12   5        5.80        3.65      8.66 o 
   6  12   5       58.39       67.80     10.92 o 
   7  12   5       22.74       32.94      9.93 o 
   8  12   5        0.11        5.33     10.22 o 
   9  12   5       15.25       18.61     11.26 o 
  -7  13   5        1.55        0.00     10.44 o 
  -6  13   5        6.72       18.68     10.49 o 
  -5  13   5       22.51       41.45     10.03 o 
  -4  13   5        1.31        1.36      9.99 o 
  -3  13   5        0.05        7.21      9.46 o 
  -2  13   5        0.76       12.05      8.92 o 
  -1  13   5       24.97       28.67      9.70 o 
   0  13   5        4.21        3.48      7.40 o 
   1  13   5       85.28      105.31     11.18 o 
   2  13   5        4.52        4.37      9.61 o 
   3  13   5       25.06       22.53     10.60 o 
   4  13   5       58.05       61.38     10.67 o 
   5  13   5        0.42       18.69      9.79 o 
   6  13   5        7.46        7.53     10.62 o 
   7  13   5       44.06       48.55     11.80 o 
  -5  14   5        0.02        9.70      9.70 o 
  -4  14   5        6.65        7.05      9.68 o 
  -3  14   5       24.80       24.07     10.51 o 
  -2  14   5        4.03       22.11      9.54 o 
  -1  14   5        2.65       16.70      9.42 o 
   0  14   5        9.79        3.59      6.57 o 
   1  14   5        7.69        5.40      9.97 o 
   2  14   5        6.15        5.88     10.52 o 
   3  14   5        0.73        6.38     10.21 o 
   4  14   5       78.81       86.01     13.69 o 
   5  14   5        3.13        1.72     11.10 o 
  -2  15   5        0.45        5.38      9.92 o 
  -1  15   5        0.03        3.26      9.79 o 
   0  15   5        6.52        3.20      7.52 o 
   1  15   5        1.68       13.79      9.45 o 
   2  15   5        6.46        4.76      9.93 o 
   0 -13   6        6.16        8.52     10.96 o 
   1 -13   6        3.91       15.03      8.43 o 
   2 -13   6        1.94       13.43      8.59 o 
  -4 -12   6        5.02        9.47      9.47 o 
  -3 -12   6       10.27       17.28      9.00 o 
  -2 -12   6        5.04        5.68      7.82 o 
  -1 -12   6       42.77       50.37      9.58 o 
   0 -12   6        6.64        6.62      6.44 o 
   1 -12   6        0.84       10.47      8.22 o 
   2 -12   6        8.65       12.60      8.79 o 
   3 -12   6        0.00        9.35      9.35 o 
   4 -12   6      158.68      174.23     13.09 o 
   5 -12   6        0.05        0.80      9.67 o 
   6 -12   6       22.19       36.78     10.21 o 
  -6 -11   6       20.50       23.25      9.91 o 
  -5 -11   6        0.06       11.69      8.30 o 
  -4 -11   6        1.38        2.97      8.18 o 
  -3 -11   6        0.73        8.07      8.07 o 
  -2 -11   6       55.68       50.82      8.64 o 
  -1 -11   6        4.75       12.10      7.48 o 
   0 -11   6       13.06       16.23      5.62 o 
   1 -11   6        1.32        3.03      7.97 o 
   2 -11   6       40.96       35.41      8.96 o 
   3 -11   6        6.84       18.34      8.37 o 
   4 -11   6       16.91       32.62      8.97 o 
   5 -11   6        1.32        0.42      9.16 o 
   6 -11   6        3.10        9.76      9.76 o 
   7 -11   6        3.45        8.19      9.49 o 
   8 -11   6        1.28       16.15      9.61 o 
  -8 -10   6        7.78       22.73      9.17 o 
  -7 -10   6        0.06        9.11      9.11 o 
  -6 -10   6        7.55        9.39      9.78 o 
  -5 -10   6       56.97       25.06      9.64 o 
  -4 -10   6       27.88       23.88      8.72 o 
  -3 -10   6       24.22       20.46      8.56 o 
  -2 -10   6       31.46       23.35      8.75 o 
  -1 -10   6        1.24        1.08      7.16 o 
   0 -10   6        0.31        3.10      5.39 o 
   1 -10   6       38.85       32.26      8.45 o 
   2 -10   6       67.33       65.98      9.10 o 
   3 -10   6       74.34       56.85     10.57 o 
   4 -10   6        3.29       12.93      8.34 o 
   5 -10   6       32.98       27.38      9.42 o 
   6 -10   6        4.26       11.84      9.20 o 
   7 -10   6        5.69        0.45     10.75 o 
   8 -10   6        1.06       18.27     10.51 o 
   9 -10   6        4.92       11.59     11.59 o 
  -9  -9   6        6.74        2.91     10.38 o 
  -8  -9   6        0.83        7.41      9.48 o 
  -7  -9   6        0.12        4.07      8.95 o 
  -6  -9   6      117.46      112.50     11.61 o 
  -5  -9   6       52.57       56.61      9.05 o 
  -4  -9   6       16.72       22.74      7.70 o 
  -3  -9   6        0.00        7.16      7.16 o 
  -2  -9   6       57.26       43.54      7.74 o 
  -1  -9   6      132.48      105.92      9.40 o 
   0  -9   6       63.63       61.02     10.11 o 
   1  -9   6        0.17        4.26      6.59 o 
   2  -9   6        1.45        5.20      7.20 o 
   3  -9   6       66.56       80.90      9.50 o 
   4  -9   6        0.85        8.50      8.09 o 
   5  -9   6       17.63        0.44      9.19 o 
   6  -9   6        7.23       15.78      9.46 o 
   7  -9   6        2.35       10.65     10.65 o 
   8  -9   6       13.61       21.35     10.92 o 
   9  -9   6        4.24       24.70     11.62 o 
  10  -9   6        8.63       19.66     12.29 o 
 -10  -8   6        2.87       10.80     11.24 o 
  -9  -8   6       13.69       14.15     10.29 o 
  -8  -8   6        9.12        9.31      9.31 o 
  -7  -8   6      132.96      138.17     11.23 o 
  -6  -8   6      270.02      269.06     12.65 o 
  -5  -8   6      113.90      109.58      9.60 o 
  -4  -8   6        1.95        2.34      7.04 o 
  -3  -8   6        2.05        3.82      6.50 o 
  -2  -8   6      140.28      146.41      8.96 o 
  -1  -8   6       78.08       51.84      7.29 o 
   0  -8   6       11.81       19.56      6.04 o 
   1  -8   6       77.85       60.68      7.83 o 
   2  -8   6       12.16       19.45      8.11 o 
   3  -8   6      131.08      134.88     10.48 o 
   4  -8   6      213.96      205.49     12.11 o 
   5  -8   6      347.77      330.97     14.30 o 
   6  -8   6        0.87        6.00      8.76 o 
   7  -8   6        8.54       11.41     10.94 o 
   8  -8   6      119.16      138.42     13.20 o 
   9  -8   6       35.60       54.68     11.04 o 
  10  -8   6       24.32       41.97     12.28 o 
  11  -8   6        2.14       19.70     11.93 o 
 -10  -7   6       68.55       95.41     12.49 o 
  -9  -7   6      142.25      157.06     13.63 o 
  -8  -7   6       61.59       37.18     10.37 o 
  -7  -7   6       52.16       47.04     10.16 o 
  -6  -7   6      212.08      201.16     12.04 o 
  -5  -7   6       32.08       17.04      7.71 o 
  -4  -7   6      145.13      126.61      9.53 o 
  -3  -7   6       45.83       28.71      6.98 o 
  -2  -7   6        2.43        3.41      5.30 o 
  -1  -7   6       73.73       76.21      6.66 o 
   0  -7   6       39.04       42.15      8.56 o 
   1  -7   6      307.33      333.76     11.09 o 
   2  -7   6        0.44        6.98      5.74 o 
   3  -7   6       63.82       62.44      8.08 o 
   4  -7   6       96.89       86.07      9.22 o 
   5  -7   6      282.83      320.86     13.61 o 
   6  -7   6      222.59      228.35     13.13 o 
   7  -7   6       40.20       43.10     11.14 o 
   8  -7   6       32.97       41.95     10.99 o 
   9  -7   6        0.74       16.94     10.26 o 
  10  -7   6        0.05        5.25     12.08 o 
  11  -7   6        9.76        1.60     13.34 o 
  12  -7   6        0.72       26.82     12.34 o 
 -11  -6   6       66.14       67.34     12.92 o 
 -10  -6   6        2.78        7.73     10.93 o 
  -9  -6   6       65.45       88.11     11.63 o 
  -8  -6   6       39.85       35.48     10.51 o 
  -7  -6   6       40.31       43.71      9.86 o 
  -6  -6   6      124.75      124.54     10.49 o 
  -5  -6   6       26.02       23.82      6.58 o 
  -4  -6   6       25.86       19.71      6.83 o 
  -3  -6   6       42.94       44.55      6.31 o 
  -2  -6   6        1.66        3.09      5.02 o 
  -1  -6   6       25.08       19.25      6.41 o 
   0  -6   6        1.56        4.38      8.87 o 
   1  -6   6       78.20       79.20      6.83 o 
   2  -6   6      114.54      111.75      7.92 o 
   3  -6   6       55.12       59.93      6.90 o 
   4  -6   6      123.13      130.86      8.46 o 
   5  -6   6       61.56       46.39      8.72 o 
   6  -6   6       63.18       56.86      9.47 o 
   7  -6   6      201.67      198.39     13.19 o 
   8  -6   6      502.57      574.70     20.13 o 
   9  -6   6       41.79       59.95     11.37 o 
  10  -6   6       10.99       10.57     11.62 o 
  11  -6   6       51.83       54.70     13.41 o 
  12  -6   6        0.87        2.70     12.40 o 
 -12  -5   6       13.29       32.60     11.81 o 
 -11  -5   6        9.14        3.73     12.60 o 
 -10  -5   6        0.69        5.05     10.10 o 
  -9  -5   6       34.73       28.32     10.78 o 
  -8  -5   6        2.10        8.79      8.79 o 
  -7  -5   6       32.96       31.84      9.90 o 
  -6  -5   6      764.97      721.76     16.04 o 
  -5  -5   6       47.35       48.55      7.05 o 
  -4  -5   6        7.10       11.86      5.71 o 
  -3  -5   6      113.57       78.98      6.85 o 
  -2  -5   6        5.61        0.79      4.76 o 
  -1  -5   6       12.03       17.54      4.68 o 
   0  -5   6      632.64      626.92     20.54 o 
   1  -5   6      175.33      195.91      8.22 o 
   2  -5   6      487.75      480.55     12.35 o 
   3  -5   6       63.29       71.00      7.02 o 
   4  -5   6        1.06        4.05      6.30 o 
   5  -5   6      488.99      513.25     14.32 o 
   6  -5   6        8.75       25.59      7.11 o 
   7  -5   6      186.26      200.71     11.66 o 
   8  -5   6       83.22       90.60     11.46 o 
   9  -5   6       74.79      105.28     12.20 o 
  10  -5   6       32.81       41.38     11.90 o 
  11  -5   6       18.11        4.70     12.54 o 
  12  -5   6        0.77       13.07     12.56 o 
  13  -5   6        0.23        8.79     11.90 o 
 -12  -4   6        0.03        8.96     12.26 o 
 -11  -4   6        9.78       15.80     11.14 o 
 -10  -4   6       25.63       25.97     10.94 o 
  -9  -4   6        4.03       15.63      9.38 o 
  -8  -4   6        5.53        2.63      8.75 o 
  -7  -4   6     1044.39     1048.84     19.82 o 
  -6  -4   6       47.36       37.85      7.22 o 
  -5  -4   6      487.04      511.41     12.64 o 
  -4  -4   6       40.94       35.23      6.29 o 
  -3  -4   6       62.72       53.03      5.84 o 
  -2  -4   6      525.16      513.22     10.80 o 
  -1  -4   6       26.13       27.52      4.93 o 
   0  -4   6       49.79       48.85      4.07 o 
   1  -4   6      679.80      748.07     12.34 o 
   2  -4   6      744.24      743.72     13.07 o 
   3  -4   6      123.29      125.30      7.55 o 
   4  -4   6      338.55      443.32     11.29 o 
   5  -4   6      152.05      175.93      8.70 o 
   6  -4   6       30.89       26.49      6.97 o 
   7  -4   6        0.00        4.72      6.61 o 
   8  -4   6       24.23       24.41      8.14 o 
   9  -4   6      144.50      142.99     12.60 o 
  10  -4   6       43.03       65.08     12.23 o 
  11  -4   6       53.96       68.77     12.28 o 
  12  -4   6        1.32        4.89     11.26 o 
  13  -4   6       17.00       25.07     11.58 o 
 -12  -3   6        0.30       30.00     10.15 o 
 -11  -3   6        3.43       16.87     10.94 o 
 -10  -3   6       63.84       93.00     11.68 o 
  -9  -3   6        2.06        9.75      9.75 o 
  -8  -3   6       54.48       58.33     10.10 o 
  -7  -3   6      205.52      197.38     10.46 o 
  -6  -3   6       24.95       14.79      7.83 o 
  -5  -3   6      382.59      363.85     10.91 o 
  -4  -3   6      371.96      484.45     11.41 o 
  -3  -3   6       29.25       59.59      6.62 o 
  -2  -3   6      290.66      294.39     10.61 o 
  -1  -3   6     2596.57     2729.05     21.51 o 
   0  -3   6      654.34      700.04     12.92 o 
   1  -3   6      666.32      687.92     11.37 o 
   2  -3   6      121.17      142.66      6.61 o 
   3  -3   6        3.98        0.88      4.85 o 
   4  -3   6      396.13      405.33     10.59 o 
   5  -3   6      703.32      846.32     14.55 o 
   6  -3   6      317.86      329.98     10.60 o 
   7  -3   6       44.08       47.89      7.10 o 
   8  -3   6       41.68       70.00      8.47 o 
   9  -3   6       24.70       40.37      8.97 o 
  10  -3   6        6.63       15.33     10.37 o 
  11  -3   6       79.80      102.96     12.19 o 
  12  -3   6       73.82       80.07     12.59 o 
  13  -3   6        1.72        2.22     10.65 o 
 -13  -2   6        2.36        9.02     11.28 o 
 -12  -2   6        5.88        5.88     10.41 o 
 -11  -2   6       26.44       31.21     10.41 o 
 -10  -2   6       95.16       69.94     11.28 o 
  -9  -2   6      240.82      226.67     12.61 o 
  -8  -2   6      317.41      307.51     13.53 o 
  -7  -2   6      133.09      121.23      9.50 o 
  -6  -2   6      209.38      224.35     10.02 o 
  -5  -2   6      250.14      231.24      9.63 o 
  -4  -2   6        2.44        6.94      4.63 o 
  -3  -2   6      356.43      370.95      9.30 o 
  -2  -2   6       96.06       85.53      6.50 o 
  -1  -2   6       91.40       70.55      5.50 o 
   0  -2   6       61.88       70.76      3.85 o 
   1  -2   6      597.53      685.36     10.80 o 
   2  -2   6      781.43      797.18     11.53 o 
   3  -2   6       44.35       76.26      5.06 o 
   4  -2   6      438.23      486.97      9.99 o 
   5  -2   6       20.49       23.93      5.36 o 
   6  -2   6      447.24      407.71     11.10 o 
   7  -2   6      499.09      453.83     11.94 o 
   8  -2   6       19.09       30.19      7.03 o 
   9  -2   6      108.61      169.28     10.01 o 
  10  -2   6      345.41      333.50     14.30 o 
  11  -2   6        0.15       26.25      9.32 o 
  12  -2   6       62.58       71.70     11.45 o 
  13  -2   6       24.17       28.68     10.55 o 
  14  -2   6        4.22       16.99     10.36 o 
 -13  -1   6        6.15       10.92     11.38 o 
 -12  -1   6        5.11        6.02     10.18 o 
 -11  -1   6      162.03      135.42     12.60 o 
 -10  -1   6       12.53       15.47      9.84 o 
  -9  -1   6      795.86      827.08     19.24 o 
  -8  -1   6       19.98        3.74      9.37 o 
  -7  -1   6      801.33      748.23     15.91 o 
  -6  -1   6      321.99      329.61     10.76 o 
  -5  -1   6      265.42      241.70      9.34 o 
  -4  -1   6      214.76      254.70      8.41 o 
  -3  -1   6      707.76      702.65     11.65 o 
  -2  -1   6     1497.45     1634.90     16.15 o 
  -1  -1   6      137.20      180.93      6.31 o 
   0  -1   6     6774.19     6334.81     86.88 o 
   1  -1   6      448.59      501.30      8.64 o 
   2  -1   6      474.68      460.66      8.11 o 
   3  -1   6     1553.86     1599.05     14.80 o 
   4  -1   6       41.27       36.43      4.35 o 
   5  -1   6      173.93      182.89      7.10 o 
   6  -1   6      206.00      220.27      8.29 o 
   7  -1   6       80.88       65.21      6.36 o 
   8  -1   6      164.12      162.94      8.85 o 
   9  -1   6        7.27        4.09      6.53 o 
  10  -1   6       48.45       53.84      8.69 o 
  11  -1   6       42.40       32.71      9.64 o 
  12  -1   6      164.46      197.09     13.51 o 
  13  -1   6        2.39       10.53     10.53 o 
  14  -1   6        0.26        4.15     10.79 o 
 -13   0   6        7.79        8.49     11.78 o 
 -12   0   6        0.03        3.80     11.41 o 
 -11   0   6       71.86       76.48     12.35 o 
 -10   0   6       19.74        8.01     10.37 o 
  -9   0   6      302.45      302.68     14.46 o 
  -8   0   6      454.78      470.38     14.30 o 
  -7   0   6        0.11        4.57      6.39 o 
  -6   0   6        1.81        9.07      6.35 o 
  -5   0   6        0.04        4.97      6.32 o 
  -4   0   6      520.57      493.92     10.39 o 
  -3   0   6       85.88      108.19      6.30 o 
  -2   0   6        0.43        2.23      3.58 o 
  -1   0   6        3.43        3.97      3.97 o 
   0   0   6    14957.04    15282.71    129.90 o 
   1   0   6      924.03     1110.58     14.67 o 
   2   0   6       37.29       43.25      4.05 o 
   3   0   6     1284.08     1515.82     14.06 o 
   4   0   6       87.52       98.18      5.61 o 
   5   0   6      864.16      889.96     12.85 o 
   6   0   6      579.17      507.13     12.53 o 
   7   0   6      148.81      161.80      8.99 o 
   8   0   6        0.05        3.31      5.80 o 
   9   0   6        3.42        4.63      7.15 o 
  10   0   6      139.09      134.21     11.11 o 
  11   0   6       14.34       13.84      9.08 o 
  12   0   6        0.01       10.86      9.56 o 
  13   0   6       35.69       44.08     12.10 o 
  14   0   6        2.65        1.70     11.88 o 
 -13   1   6        0.14        0.89     10.79 o 
 -12   1   6        3.98       27.06      9.47 o 
 -11   1   6       13.76       25.63     10.35 o 
 -10   1   6        1.19        0.89      8.94 o 
  -9   1   6        5.88        2.67      8.88 o 
  -8   1   6      199.85      181.64     10.60 o 
  -7   1   6       97.91       79.83      7.94 o 
  -6   1   6     1103.69      983.23     15.47 o 
  -5   1   6       12.96       18.66      5.33 o 
  -4   1   6      298.25      265.98      8.51 o 
  -3   1   6       23.23       21.21      4.52 o 
  -2   1   6       28.41       22.65      4.53 o 
  -1   1   6     3380.08     3727.31     22.08 o 
   0   1   6     2241.03     2230.94     30.86 o 
   1   1   6       38.87       50.12      5.56 o 
   2   1   6      368.76      384.94      7.22 o 
   3   1   6      218.08      210.23      6.36 o 
   4   1   6      163.39      155.31      6.35 o 
   5   1   6       96.33       91.99      5.93 o 
   6   1   6      460.06      489.25     10.65 o 
   7   1   6       37.37       33.11      6.45 o 
   8   1   6       34.68       31.31      6.08 o 
   9   1   6       40.25       28.14      7.91 o 
  10   1   6        0.45        1.78      8.44 o 
  11   1   6       53.32       68.79     10.28 o 
  12   1   6        0.47        2.68      9.81 o 
  13   1   6       22.32        9.69     11.46 o 
  14   1   6        2.26        8.58     10.73 o 
 -13   2   6        3.73        6.60     10.31 o 
 -12   2   6        0.30        5.04      8.82 o 
 -11   2   6       10.33        2.98      9.78 o 
 -10   2   6       75.30       80.10      9.86 o 
  -9   2   6      372.41      365.54     13.80 o 
  -8   2   6      402.38      373.19     13.02 o 
  -7   2   6       47.75       36.31      6.57 o 
  -6   2   6       27.77       15.92      5.75 o 
  -5   2   6       85.62      108.84      6.71 o 
  -4   2   6      817.58      761.71     12.72 o 
  -3   2   6     1334.18     1379.25     15.18 o 
  -2   2   6       12.51       18.58      4.19 o 
  -1   2   6        0.78        3.26      3.26 o 
   0   2   6        0.00        1.61      2.61 o 
   1   2   6      832.30      940.47     11.26 o 
   2   2   6      549.26      571.29      9.40 o 
   3   2   6      293.85      284.60      7.57 o 
   4   2   6        1.76        1.33      3.55 o 
   5   2   6      139.28      105.92      6.20 o 
   6   2   6      106.75      109.67      7.55 o 
   7   2   6      187.30      194.00      8.92 o 
   8   2   6        1.40        6.27      6.73 o 
   9   2   6        7.83        9.93      8.13 o 
  10   2   6      659.56      684.19     19.02 o 
  11   2   6        9.81        2.26      9.51 o 
  12   2   6       19.37       13.92     10.77 o 
  13   2   6        0.28        6.60      9.68 o 
  14   2   6       20.30       26.79     10.20 o 
 -13   3   6        5.26        4.61      9.61 o 
 -12   3   6        0.37        8.33      8.33 o 
 -11   3   6        1.22        0.00      8.54 o 
 -10   3   6      181.17      184.36     12.02 o 
  -9   3   6      179.76      157.36     10.95 o 
  -8   3   6      116.84      106.70      8.96 o 
  -7   3   6        0.12        1.29      5.63 o 
  -6   3   6      169.26      151.19      8.78 o 
  -5   3   6      503.77      441.77     10.72 o 
  -4   3   6      116.38      143.50      7.27 o 
  -3   3   6       81.85      129.11      7.83 o 
  -2   3   6     1001.17     1101.38     13.54 o 
  -1   3   6     1132.65     1251.41     13.62 o 
   0   3   6     2943.63     2939.65     17.24 o 
   1   3   6        6.57        1.38      3.23 o 
   2   3   6       69.92       66.99      4.59 o 
   3   3   6     2296.58     2207.02     21.89 o 
   4   3   6        1.60        3.33      0.98 o 
   5   3   6       35.53       38.00      5.43 o 
   6   3   6      921.82      979.25     15.37 o 
   7   3   6      468.69      551.38     13.13 o 
   8   3   6      801.22      809.85     16.33 o 
   9   3   6       50.62       68.16      9.54 o 
  10   3   6      300.44      276.36     14.06 o 
  11   3   6      335.37      372.35     15.78 o 
  12   3   6       31.66       52.85      9.77 o 
  13   3   6        0.92        0.43      9.52 o 
  14   3   6        8.44       13.28      9.96 o 
 -13   4   6       10.01       11.44      9.22 o 
 -12   4   6        8.10        3.07      8.44 o 
 -11   4   6       27.10       26.88      9.10 o 
 -10   4   6       18.69       21.04      8.09 o 
  -9   4   6        7.18       16.92      7.43 o 
  -8   4   6      526.50      561.85     15.10 o 
  -7   4   6      142.62      124.52      8.53 o 
  -6   4   6       71.75       78.87      6.94 o 
  -5   4   6       20.18       19.82      6.17 o 
  -4   4   6      284.30      265.97      8.95 o 
  -3   4   6      620.35      693.25     11.82 o 
  -2   4   6        0.79        6.90      3.68 o 
  -1   4   6       51.84       51.55      5.11 o 
   0   4   6      227.10      235.60     10.72 o 
   1   4   6      527.19      565.50      9.72 o 
   2   4   6      788.68      822.69     11.98 o 
   3   4   6     2905.00     2994.35     22.90 o 
   4   4   6        3.40        9.57      5.01 o 
   5   4   6        0.01        1.36      4.55 o 
   6   4   6        3.31        1.81      4.99 o 
   7   4   6      211.16      194.60      9.53 o 
   8   4   6     1190.48     1263.52     20.41 o 
   9   4   6       94.68       66.55      9.51 o 
  10   4   6      540.43      518.77     17.11 o 
  11   4   6       54.58       47.63     10.68 o 
  12   4   6        4.25        3.06      9.60 o 
  13   4   6        1.84        2.54      9.72 o 
  14   4   6        0.10        8.85      9.65 o 
 -13   5   6        0.78        1.10      8.81 o 
 -12   5   6        6.30        8.79      8.79 o 
 -11   5   6        8.28       10.24      8.27 o 
 -10   5   6       55.44       52.80      9.67 o 
  -9   5   6        2.39       33.67      8.63 o 
  -8   5   6       81.29       95.13      9.18 o 
  -7   5   6       58.71       73.25      8.05 o 
  -6   5   6        9.67       12.46      6.01 o 
  -5   5   6       45.97       39.20      6.53 o 
  -4   5   6      346.39      361.12     10.60 o 
  -3   5   6       20.57       22.37      4.48 o 
  -2   5   6       16.30       16.28      4.07 o 
  -1   5   6      771.25      752.92     11.87 o 
   0   5   6      626.43      619.51      7.79 o 
   1   5   6      146.28      179.22      6.89 o 
   2   5   6       17.42       21.52      5.03 o 
   3   5   6      660.80      658.83     12.32 o 
   4   5   6     1834.00     1892.47     20.02 o 
   5   5   6       28.73       18.16      5.90 o 
   6   5   6      103.40      104.30      7.70 o 
   7   5   6      239.30      241.45     10.43 o 
   8   5   6      339.10      354.51     13.11 o 
   9   5   6      179.02      194.07     11.26 o 
  10   5   6        6.64       11.16      8.48 o 
  11   5   6       73.36       55.82      9.67 o 
  12   5   6        4.81        3.85      9.43 o 
  13   5   6        6.32       18.98      9.49 o 
 -12   6   6       28.32       36.16      9.33 o 
 -11   6   6        1.55        7.60      9.60 o 
 -10   6   6       32.22       34.30     10.21 o 
  -9   6   6       66.61       61.42     10.38 o 
  -8   6   6        0.50        7.99      7.99 o 
  -7   6   6       15.66       20.41      8.09 o 
  -6   6   6       51.65       49.85      8.16 o 
  -5   6   6      123.34      116.78      8.67 o 
  -4   6   6       91.92      100.41      7.45 o 
  -3   6   6      113.77      110.68      7.09 o 
  -2   6   6        0.06        3.13      4.47 o 
  -1   6   6      114.70      104.80      6.74 o 
   0   6   6      142.48      167.07      6.08 o 
   1   6   6       45.29       49.18      5.46 o 
   2   6   6     1416.07     1427.27     17.75 o 
   3   6   6      355.81      345.09     10.46 o 
   4   6   6      318.23      312.07     10.45 o 
   5   6   6       75.56       76.26      7.71 o 
   6   6   6      194.19      203.25     11.34 o 
   7   6   6       13.22        9.52      8.15 o 
   8   6   6      195.89      208.68     11.75 o 
   9   6   6      135.60      141.81     11.67 o 
  10   6   6        1.23       14.63      8.87 o 
  11   6   6       33.31       50.45      9.57 o 
  12   6   6        3.31       10.98      8.86 o 
  13   6   6        1.34        9.29      9.29 o 
 -12   7   6        0.50        9.97      9.97 o 
 -11   7   6        0.02        3.27      8.60 o 
 -10   7   6        8.30        7.10      8.76 o 
  -9   7   6       60.91       71.10     10.15 o 
  -8   7   6        0.06        3.42      8.13 o 
  -7   7   6      199.57      178.40     11.21 o 
  -6   7   6      196.28      189.60     10.41 o 
  -5   7   6      336.79      337.00     11.78 o 
  -4   7   6      339.78      337.25     11.42 o 
  -3   7   6      260.59      273.80     10.16 o 
  -2   7   6      223.71      202.89      8.44 o 
  -1   7   6       85.53      104.82      7.14 o 
   0   7   6        0.04        0.60      3.31 o 
   1   7   6      344.33      345.96     10.41 o 
   2   7   6      132.31      148.77      8.62 o 
   3   7   6      127.83      125.39      7.72 o 
   4   7   6       28.76       34.12      6.36 o 
   5   7   6       38.38       49.60      6.82 o 
   6   7   6       26.70       17.30      7.28 o 
   7   7   6        7.61        8.17      8.17 o 
   8   7   6        1.39        8.60      8.60 o 
   9   7   6       66.38       64.57      9.87 o 
  10   7   6      117.72      116.61     11.49 o 
  11   7   6       16.73       31.91      9.49 o 
  12   7   6        3.48       12.49      9.99 o 
 -11   8   6        0.04        3.35      9.22 o 
 -10   8   6       29.73       16.65      9.83 o 
  -9   8   6       24.33       10.81      9.09 o 
  -8   8   6       34.33       40.12      9.15 o 
  -7   8   6      161.69      167.93     11.41 o 
  -6   8   6       46.12       55.90      8.80 o 
  -5   8   6       36.75       42.80      7.94 o 
  -4   8   6        5.17        7.52      6.64 o 
  -3   8   6       13.25       21.28      5.76 o 
  -2   8   6      267.85      245.61     10.22 o 
  -1   8   6      301.74      338.17     11.12 o 
   0   8   6      303.78      272.26      7.41 o 
   1   8   6       44.97       31.96      6.30 o 
   2   8   6       58.53       79.31      6.79 o 
   3   8   6      136.20      136.06      8.19 o 
   4   8   6       33.14       42.45      6.84 o 
   5   8   6       14.45       24.69      6.40 o 
   6   8   6      256.75      235.50     11.89 o 
   7   8   6      497.86      502.74     16.42 o 
   8   8   6       34.58       26.30      9.98 o 
   9   8   6      123.63      115.21     11.66 o 
  10   8   6       47.53       46.62      9.68 o 
  11   8   6        9.38        2.14      9.41 o 
  12   8   6       10.85       11.90     10.25 o 
 -11   9   6       10.30       26.42      9.80 o 
 -10   9   6        1.71        7.39      9.57 o 
  -9   9   6       28.50       38.32      8.80 o 
  -8   9   6        1.75        7.99      8.44 o 
  -7   9   6      145.23      129.31     11.59 o 
  -6   9   6      136.77      140.28     11.17 o 
  -5   9   6        7.58        8.05      7.60 o 
  -4   9   6      244.42      249.73     11.62 o 
  -3   9   6      105.55      101.32      8.92 o 
  -2   9   6      778.27      709.78     16.95 o 
  -1   9   6       45.55       35.63      7.57 o 
   0   9   6        0.14        3.22      4.56 o 
   1   9   6      102.10       90.55      8.07 o 
   2   9   6      163.09      162.24      9.52 o 
   3   9   6        3.38        1.37      7.30 o 
   4   9   6      253.79      239.99     11.91 o 
   5   9   6       25.38       32.14      8.26 o 
   6   9   6       79.99       67.94      9.17 o 
   7   9   6      306.81      348.59     14.64 o 
   8   9   6        0.35        3.18      8.63 o 
   9   9   6       13.17        4.02      9.84 o 
  10   9   6        0.23        4.37      9.62 o 
  11   9   6        1.52        2.53      9.29 o 
 -10  10   6       22.86       35.51     10.96 o 
  -9  10   6        5.58        9.34      9.79 o 
  -8  10   6        5.30        0.45      9.43 o 
  -7  10   6      165.22      164.26     12.63 o 
  -6  10   6       58.06       68.25     10.40 o 
  -5  10   6        8.11        4.07      8.13 o 
  -4  10   6      331.68      351.93     14.43 o 
  -3  10   6        0.22        1.34      8.09 o 
  -2  10   6      193.79      153.53     11.64 o 
  -1  10   6       83.78       88.29      9.36 o 
   0  10   6       84.90       80.48      6.28 o 
   1  10   6       66.13       72.92      8.45 o 
   2  10   6        0.27        8.60      7.24 o 
   3  10   6      246.57      240.76     12.77 o 
   4  10   6      283.08      286.50     12.84 o 
   5  10   6       10.10       12.87      7.81 o 
   6  10   6        1.58        5.51      8.26 o 
   7  10   6       38.46       18.27     10.05 o 
   8  10   6       68.41       52.38     11.29 o 
   9  10   6        2.32        4.87      9.75 o 
  10  10   6       13.27       26.27      9.48 o 
  11  10   6       19.12       28.11     10.33 o 
  -9  11   6        1.03        2.22      9.78 o 
  -8  11   6       32.99       22.94     10.35 o 
  -7  11   6        0.48        3.62      8.61 o 
  -6  11   6        0.02        9.53      9.53 o 
  -5  11   6        4.51        4.08      9.07 o 
  -4  11   6        4.96       11.31      7.68 o 
  -3  11   6        2.06       28.82      8.11 o 
  -2  11   6       61.43       92.70     10.30 o 
  -1  11   6       57.96       70.77      9.34 o 
   0  11   6        0.03        1.08      9.73 o 
   1  11   6       32.80       25.12      8.81 o 
   2  11   6      371.87      370.61     14.82 o 
   3  11   6       58.61       78.46     10.44 o 
   4  11   6        6.31        9.12      8.66 o 
   5  11   6       50.39       67.64     10.97 o 
   6  11   6       19.07       19.14     10.03 o 
   7  11   6       15.99        8.14      9.50 o 
   8  11   6        4.51        7.13      8.91 o 
   9  11   6       21.24       40.88     10.01 o 
  10  11   6       21.94       42.41      9.66 o 
  -8  12   6        0.85        1.33     10.23 o 
  -7  12   6        1.74       12.58      9.88 o 
  -6  12   6        5.21        0.00     10.38 o 
  -5  12   6        1.03        5.41      9.48 o 
  -4  12   6       53.51       63.45     10.80 o 
  -3  12   6       14.68       16.11      9.40 o 
  -2  12   6       33.75       28.91      9.78 o 
  -1  12   6       45.36       60.43     10.15 o 
   0  12   6       22.04       22.95      7.42 o 
   1  12   6      432.03      460.06     16.93 o 
   2  12   6       24.96       15.93      9.29 o 
   3  12   6       80.31       68.40     10.29 o 
   4  12   6        0.46       15.29      9.44 o 
   5  12   6      155.24      163.31     13.06 o 
   6  12   6      131.30      155.80     13.43 o 
   7  12   6        0.13        3.10      9.73 o 
   8  12   6        0.61        9.55      9.11 o 
  -7  13   6        5.57        8.75      9.63 o 
  -6  13   6        1.35       10.60     10.60 o 
  -5  13   6       12.72       29.22     10.19 o 
  -4  13   6        6.69       11.06      9.73 o 
  -3  13   6        0.43        6.60      9.68 o 
  -2  13   6       33.80       36.70     10.06 o 
  -1  13   6       34.54       18.60      9.96 o 
   0  13   6        8.01        0.71      6.94 o 
   1  13   6        0.32        9.31      9.31 o 
   2  13   6       33.31       35.29      9.91 o 
   3  13   6       64.94       86.61     11.32 o 
   4  13   6        2.10        3.07      9.62 o 
   5  13   6        0.00        4.80      9.17 o 
   6  13   6       49.43       68.00     12.12 o 
   7  13   6       21.33       31.95     10.22 o 
  -5  14   6        0.04       10.24     10.24 o 
  -4  14   6        1.97        2.14      9.40 o 
  -3  14   6        0.71       14.05     10.21 o 
  -2  14   6        0.69        6.76      9.72 o 
  -1  14   6       22.39       10.45      9.62 o 
   0  14   6        0.51        0.22      6.26 o 
   1  14   6        4.23       10.57      8.94 o 
   2  14   6       59.91       51.52     10.72 o 
   3  14   6        5.42        7.92     10.42 o 
   4  14   6        2.76       10.87      9.62 o 
   5  14   6        6.70        7.91     10.40 o 
  -1  15   6        0.27        9.11      9.11 o 
   0  15   6        9.06        2.77      7.60 o 
   1  15   6        2.88        8.42      8.80 o 
   2  15   6        6.18        1.55     10.05 o 
  -3 -12   7       25.98       19.17      9.59 o 
  -2 -12   7        0.47        2.79      8.75 o 
  -1 -12   7        1.03        4.54      7.67 o 
   0 -12   7        2.11        4.39      7.20 o 
   1 -12   7        0.40        7.04      8.14 o 
   2 -12   7       61.04       65.23     10.61 o 
   3 -12   7       14.96       24.42      8.92 o 
   4 -12   7        5.18        1.19      9.90 o 
   5 -12   7        0.19        6.85      9.27 o 
  -5 -11   7       10.88        7.09      9.33 o 
  -4 -11   7       64.40       63.24     10.66 o 
  -3 -11   7        6.37       12.66      8.32 o 
  -2 -11   7       14.09       30.21      8.17 o 
  -1 -11   7       14.50       24.53      8.76 o 
   0 -11   7        0.19        2.40      5.65 o 
   1 -11   7       44.30       38.71      9.40 o 
   2 -11   7        0.00       12.37      8.51 o 
   3 -11   7        1.42        3.97      9.13 o 
   4 -11   7       70.66       82.61     11.40 o 
   5 -11   7        0.03        8.32      9.16 o 
   6 -11   7        0.48        5.95      9.78 o 
   7 -11   7        0.05        0.00     10.39 o 
  -7 -10   7        2.11       12.95      9.81 o 
  -6 -10   7       52.82       35.65     10.46 o 
  -5 -10   7      100.93       94.23     10.30 o 
  -4 -10   7        3.57        4.50      8.63 o 
  -3 -10   7        6.01        8.46      8.46 o 
  -2 -10   7        6.10       11.88      7.92 o 
  -1 -10   7        0.84        3.18      7.42 o 
   0 -10   7      112.89       82.15      7.02 o 
   1 -10   7       14.60       15.59      8.36 o 
   2 -10   7        3.91        6.28      8.63 o 
   3 -10   7       25.89       22.24      9.30 o 
   4 -10   7        0.97       12.49      8.74 o 
   5 -10   7        1.62        1.28      8.56 o 
   6 -10   7        2.71       11.43      9.66 o 
   7 -10   7        3.34        2.24     11.24 o 
   8 -10   7        4.42        1.83     11.01 o 
  -8  -9   7        0.54        6.94      8.99 o 
  -7  -9   7      117.59      105.98     11.28 o 
  -6  -9   7       31.60       25.37     10.31 o 
  -5  -9   7       11.06        8.56      8.56 o 
  -4  -9   7        1.23        8.00      8.00 o 
  -3  -9   7        0.00        6.70      7.45 o 
  -2  -9   7       48.77       57.21      8.39 o 
  -1  -9   7        0.83        5.71      6.78 o 
   0  -9   7      195.97      167.03      7.59 o 
   1  -9   7      217.48      226.89     11.13 o 
   2  -9   7        3.70        0.40      7.56 o 
   3  -9   7        0.03        5.34      8.21 o 
   4  -9   7      128.35      135.37     11.04 o 
   5  -9   7       29.43       34.16     10.08 o 
   6  -9   7       36.88       36.09     10.38 o 
   7  -9   7      228.61      265.79     15.77 o 
   8  -9   7       17.17       18.07     10.46 o 
   9  -9   7        0.03       11.16     11.16 o 
  10  -9   7        1.46       23.59     11.80 o 
  -9  -8   7        4.48        5.10     10.61 o 
  -8  -8   7       42.50       60.32     10.06 o 
  -7  -8   7       63.60       60.11     11.53 o 
  -6  -8   7        4.87        7.67      8.89 o 
  -5  -8   7       41.62       53.40      8.30 o 
  -4  -8   7       16.98       15.48      7.35 o 
  -3  -8   7      108.05       90.79      8.32 o 
  -2  -8   7        4.00        3.70      6.27 o 
  -1  -8   7      237.66      187.74      9.74 o 
   0  -8   7      162.88      135.77      6.45 o 
   1  -8   7      260.47      270.69     11.63 o 
   2  -8   7      561.29      522.28     15.69 o 
   3  -8   7      102.08      135.88     10.42 o 
   4  -8   7      113.21      121.18     10.78 o 
   5  -8   7        9.54       16.04      8.47 o 
   6  -8   7        7.93       20.72      9.20 o 
   7  -8   7      110.03       86.89     13.77 o 
   8  -8   7        0.16       11.23     11.23 o 
   9  -8   7        5.52       12.51     12.00 o 
  10  -8   7       20.27       31.05     12.21 o 
  11  -8   7        2.72        5.15     13.37 o 
 -10  -7   7        3.65       29.92     11.88 o 
  -9  -7   7       26.56       38.21     11.29 o 
  -8  -7   7        2.87        9.39      9.39 o 
  -7  -7   7       16.23        3.76      9.63 o 
  -6  -7   7       16.22       26.24      8.61 o 
  -5  -7   7        0.75        4.41      7.22 o 
  -4  -7   7       10.21        8.64      7.08 o 
  -3  -7   7       49.62       50.77      6.92 o 
  -2  -7   7        1.30        5.64      5.64 o 
  -1  -7   7      262.99      219.71      9.56 o 
   0  -7   7      112.20       89.13     14.12 o 
   1  -7   7      387.91      323.61     11.78 o 
   2  -7   7       94.28       95.84      8.15 o 
   3  -7   7       38.31       30.84      8.03 o 
   4  -7   7     1329.11     1301.00     23.61 o 
   5  -7   7      335.96      338.64     14.92 o 
   6  -7   7        4.32       10.75      8.88 o 
   7  -7   7      270.15      279.47     14.94 o 
   8  -7   7        0.82        3.48     11.41 o 
   9  -7   7       21.58       30.51     11.19 o 
  10  -7   7       21.09       30.08     11.93 o 
  11  -7   7       77.37       95.98     15.21 o 
 -11  -6   7        0.11        6.33     11.77 o 
 -10  -6   7        4.61       11.18     11.18 o 
  -9  -6   7       44.41       22.44     11.01 o 
  -8  -6   7        2.27        4.74      9.94 o 
  -7  -6   7      620.87      687.51     18.20 o 
  -6  -6   7        7.61       14.54      8.30 o 
  -5  -6   7       38.73       44.82      8.14 o 
  -4  -6   7        0.06        1.20      6.00 o 
  -3  -6   7        1.65        5.11      5.50 o 
  -2  -6   7      123.75      105.61      7.70 o 
  -1  -6   7        1.10        4.15      5.28 o 
   0  -6   7       10.70        3.06      5.18 o 
   1  -6   7      107.72       92.37      8.00 o 
   2  -6   7       22.29       16.17      6.64 o 
   3  -6   7      112.96      119.19      9.00 o 
   4  -6   7       51.90       54.43      7.96 o 
   5  -6   7      167.88      163.77     10.50 o 
   6  -6   7        6.00       15.51      8.93 o 
   7  -6   7      222.87      245.15     14.51 o 
   8  -6   7        0.57        4.47      9.93 o 
   9  -6   7       13.55        1.53     11.69 o 
  10  -6   7        2.79        5.18     11.90 o 
  11  -6   7        5.49       23.00     11.50 o 
  12  -6   7        0.26        1.04     12.55 o 
 -11  -5   7       51.77       60.21     13.23 o 
 -10  -5   7      179.08      191.19     14.40 o 
  -9  -5   7      111.14      125.18     12.83 o 
  -8  -5   7       73.23       83.87     10.87 o 
  -7  -5   7       43.92       36.30      9.83 o 
  -6  -5   7      110.17      111.48     10.52 o 
  -5  -5   7        0.43        7.89      6.22 o 
  -4  -5   7      239.77      248.90     10.25 o 
  -3  -5   7      175.99      174.67      8.51 o 
  -2  -5   7      240.23      224.72      9.20 o 
  -1  -5   7      138.67      138.40      7.86 o 
   0  -5   7      544.75      513.98      8.24 o 
   1  -5   7       32.05       20.50      6.57 o 
   2  -5   7      162.86      182.73      9.31 o 
   3  -5   7      190.27      213.42      9.57 o 
   4  -5   7        0.01        2.68      6.23 o 
   5  -5   7       54.82       74.83      8.21 o 
   6  -5   7       25.25       30.35      8.40 o 
   7  -5   7      363.63      366.19     14.80 o 
   8  -5   7      643.96      688.76     19.98 o 
   9  -5   7      137.02      167.24     13.90 o 
  10  -5   7        4.10       39.23     10.56 o 
  11  -5   7       94.02       95.68     14.17 o 
  12  -5   7        5.72        5.05     12.62 o 
 -12  -4   7       15.44       20.63     11.93 o 
 -11  -4   7       54.01       79.16     12.74 o 
 -10  -4   7        3.33        7.64     10.34 o 
  -9  -4   7        9.24        0.45     10.20 o 
  -8  -4   7      332.53      324.06     14.45 o 
  -7  -4   7      198.95      191.48     11.69 o 
  -6  -4   7        1.80        1.28      7.30 o 
  -5  -4   7        9.28        8.97      6.84 o 
  -4  -4   7       18.75       16.18      6.38 o 
  -3  -4   7      462.27      488.69     11.44 o 
  -2  -4   7      163.79      159.92      8.00 o 
  -1  -4   7       45.41       34.47      5.40 o 
   0  -4   7      255.44      275.10      6.24 o 
   1  -4   7      223.01      211.09      8.85 o 
   2  -4   7     1295.79     1349.96     17.63 o 
   3  -4   7       18.47       24.46      5.68 o 
   4  -4   7      581.98      683.38     14.17 o 
   5  -4   7      270.51      309.60     11.22 o 
   6  -4   7       51.77       44.10      8.18 o 
   7  -4   7        0.02        0.46      7.37 o 
   8  -4   7       52.25       70.97      9.80 o 
   9  -4   7        3.30        6.61      9.45 o 
  10  -4   7      373.64      368.32     17.63 o 
  11  -4   7      141.22      173.05     14.82 o 
  12  -4   7       25.05       37.13     11.90 o 
  13  -4   7        0.95        0.47     11.25 o 
 -12  -3   7        0.11        2.27     10.93 o 
 -11  -3   7        0.28        7.72     10.91 o 
 -10  -3   7       89.41       86.79     11.76 o 
  -9  -3   7       20.61       31.01      9.89 o 
  -8  -3   7     1147.60     1192.36     21.91 o 
  -7  -3   7        0.06        6.68      8.02 o 
  -6  -3   7       28.81       57.45      8.46 o 
  -5  -3   7       89.10       85.16      8.03 o 
  -4  -3   7      585.16      685.60     13.85 o 
  -3  -3   7       33.18       43.09      6.69 o 
  -2  -3   7      289.67      363.83      9.77 o 
  -1  -3   7      728.65      827.66     13.56 o 
   0  -3   7        0.97       11.89      5.29 o 
   1  -3   7     1548.26     1747.81     17.90 o 
   2  -3   7        2.04        2.57      4.70 o 
   3  -3   7      843.08     1002.07     14.59 o 
   4  -3   7       28.49       41.25      5.59 o 
   5  -3   7       15.01       15.51      5.60 o 
   6  -3   7        0.01        4.75      5.63 o 
   7  -3   7      132.90      134.12      9.14 o 
   8  -3   7       38.47       40.40      7.90 o 
   9  -3   7       55.65       99.23      9.74 o 
  10  -3   7       99.80      104.86     11.60 o 
  11  -3   7       19.02       14.34     11.65 o 
  12  -3   7        8.09        6.25     11.17 o 
  13  -3   7        0.71        2.21     11.05 o 
 -12  -2   7        1.46        7.82     10.12 o 
 -11  -2   7       21.72       33.79     10.65 o 
 -10  -2   7       28.91        9.73     10.67 o 
  -9  -2   7       50.39       48.68     10.66 o 
  -8  -2   7      624.83      612.20     16.67 o 
  -7  -2   7       99.76      106.90      9.71 o 
  -6  -2   7       99.77       83.76      8.33 o 
  -5  -2   7      386.07      396.35     12.05 o 
  -4  -2   7       15.99       18.05      6.02 o 
  -3  -2   7       39.53       29.52      5.54 o 
  -2  -2   7      681.33      763.06     12.79 o 
  -1  -2   7      130.13      117.54      7.15 o 
   0  -2   7      355.38      292.08      5.68 o 
   1  -2   7     1986.79     2103.58     18.38 o 
   2  -2   7       16.80       14.09      4.56 o 
   3  -2   7     1103.38     1030.04     14.00 o 
   4  -2   7     1160.64     1148.29     15.14 o 
   5  -2   7       59.24       52.71      5.71 o 
   6  -2   7        6.62        8.71      2.22 o 
   7  -2   7      336.20      286.58     11.13 o 
   8  -2   7       75.47      118.67      8.74 o 
   9  -2   7       21.79       32.43      8.84 o 
  10  -2   7       88.53      127.33     11.50 o 
  11  -2   7        1.33       10.73     10.73 o 
  12  -2   7       35.50       46.48     11.61 o 
  13  -2   7        4.08        1.72     10.68 o 
 -13  -1   7        1.32       12.61     12.61 o 
 -12  -1   7        1.21        2.84     10.92 o 
 -11  -1   7       87.31       84.45     12.41 o 
 -10  -1   7      204.81      224.62     13.83 o 
  -9  -1   7       41.54       67.41     11.87 o 
  -8  -1   7      624.84      707.08     17.46 o 
  -7  -1   7       25.62       27.64      8.43 o 
  -6  -1   7      128.11      129.90      9.31 o 
  -5  -1   7        0.69       12.97      6.02 o 
  -4  -1   7      228.86      299.19      9.20 o 
  -3  -1   7      555.95      605.40     11.88 o 
  -2  -1   7       84.00      100.40      5.85 o 
  -1  -1   7        1.33        0.82      4.83 o 
   0  -1   7      467.24      496.08     10.42 o 
   1  -1   7      233.34      265.27      7.26 o 
   2  -1   7        0.89        2.00      3.61 o 
   3  -1   7      956.11     1063.86     13.13 o 
   4  -1   7       93.88       82.18      5.56 o 
   5  -1   7      112.39      108.58      6.36 o 
   6  -1   7      142.01      122.92      7.20 o 
   7  -1   7      217.07      208.88      9.31 o 
   8  -1   7       17.83       17.24      6.16 o 
   9  -1   7        7.26       15.01      7.09 o 
  10  -1   7      175.25      160.81     11.43 o 
  11  -1   7       73.54       49.22     11.56 o 
  12  -1   7       44.22       33.54     11.60 o 
  13  -1   7        1.11       11.12     11.12 o 
  14  -1   7       12.39       15.54     11.34 o 
 -13   0   7        1.31        9.41     12.70 o 
 -12   0   7        9.51       11.85     11.37 o 
 -11   0   7       45.18       37.82     12.30 o 
 -10   0   7        2.84        8.92      9.85 o 
  -9   0   7      164.78      175.03     13.47 o 
  -8   0   7      450.17      499.62     14.70 o 
  -7   0   7      101.70      137.35      9.10 o 
  -6   0   7      149.21      134.96      9.03 o 
  -5   0   7      132.80      166.58      8.54 o 
  -4   0   7       56.08       68.43      6.25 o 
  -3   0   7     1410.04     1647.47     17.36 o 
  -2   0   7      215.17      255.90      7.50 o 
  -1   0   7     1763.91     2142.56     17.78 o 
   0   0   7      223.53      252.66     18.02 o 
   1   0   7       10.76       13.66      4.10 o 
   2   0   7      154.00      149.24      6.04 o 
   3   0   7     3135.29     3581.89     24.12 o 
   4   0   7       48.94       44.32      5.64 o 
   5   0   7      166.13      194.16      7.70 o 
   6   0   7        5.98       28.25      6.96 o 
   7   0   7      129.97      116.13     10.37 o 
   8   0   7       15.22       13.90      7.15 o 
   9   0   7        6.39        6.42      7.27 o 
  10   0   7      125.72      127.55     10.85 o 
  11   0   7      271.13      317.60     15.34 o 
  12   0   7        4.94        8.34     10.11 o 
  13   0   7        9.74       19.59     10.45 o 
  14   0   7        2.75        5.95     11.07 o 
 -13   1   7       11.20        9.33     11.57 o 
 -12   1   7        5.21        2.23     10.30 o 
 -11   1   7       14.18       28.65      9.85 o 
 -10   1   7        5.02        6.69     10.26 o 
  -9   1   7      136.45      168.25     11.99 o 
  -8   1   7        4.68        5.30      7.95 o 
  -7   1   7      140.11      140.16      8.81 o 
  -6   1   7      439.88      455.69     11.90 o 
  -5   1   7       76.70       76.85      7.07 o 
  -4   1   7      595.89      551.08     11.54 o 
  -3   1   7      215.86      204.10      8.45 o 
  -2   1   7        6.17        4.88      4.88 o 
  -1   1   7     2023.23     2089.21     17.64 o 
   0   1   7      156.97      147.70      5.83 o 
   1   1   7     1180.38     1306.18     13.44 o 
   2   1   7      870.75      879.81     11.33 o 
   3   1   7       71.46       72.25      5.04 o 
   4   1   7       65.46       79.21      5.06 o 
   5   1   7      423.23      424.62      9.75 o 
   6   1   7      262.90      238.50      8.98 o 
   7   1   7      121.74      122.31      8.21 o 
   8   1   7        7.26        7.00      7.00 o 
   9   1   7       54.61       61.55      8.42 o 
  10   1   7       37.34       32.19      9.83 o 
  11   1   7        4.56       16.61      9.43 o 
  12   1   7       43.80       49.65     11.18 o 
  13   1   7        0.96        7.05     10.58 o 
  14   1   7        0.76        9.84     10.69 o 
 -13   2   7       15.75       20.13     10.69 o 
 -12   2   7        2.57        4.61      9.64 o 
 -11   2   7        1.64       20.37      8.07 o 
 -10   2   7       70.97       71.03      9.85 o 
  -9   2   7       41.08       36.58      9.90 o 
  -8   2   7        6.27       13.85      7.35 o 
  -7   2   7        9.56       20.47      6.09 o 
  -6   2   7      157.31      143.87      8.34 o 
  -5   2   7        8.99       15.58      4.68 o 
  -4   2   7      256.93      279.32      8.50 o 
  -3   2   7      138.96      132.08      6.76 o 
  -2   2   7     1106.62     1145.77     14.06 o 
  -1   2   7        2.48        1.81      3.62 o 
   0   2   7       64.39       72.69      3.80 o 
   1   2   7      568.99      593.14     10.11 o 
   2   2   7      167.12      162.00      6.59 o 
   3   2   7     4962.16     5198.29     28.53 o 
   4   2   7      117.91      131.41      6.59 o 
   5   2   7      506.85      525.58     11.03 o 
   6   2   7       96.77      121.48      7.53 o 
   7   2   7        7.99        0.45      6.24 o 
   8   2   7       82.01       66.60      8.55 o 
   9   2   7      471.85      519.61     15.41 o 
  10   2   7        2.60       18.64      9.09 o 
  11   2   7      104.65      111.16     12.25 o 
  12   2   7      119.67      131.53     13.03 o 
  13   2   7        5.50        6.15     10.10 o 
  14   2   7        8.76       20.70     10.57 o 
 -13   3   7        0.80        7.30      9.22 o 
 -12   3   7        0.58        9.53      9.53 o 
 -11   3   7        0.18        0.81      8.95 o 
 -10   3   7        2.65       20.29      8.69 o 
  -9   3   7        6.47        6.23      1.96 o 
  -8   3   7       58.53       60.85      8.51 o 
  -7   3   7       13.72       22.84      6.46 o 
  -6   3   7        4.27        0.44      6.11 o 
  -5   3   7     1085.16     1173.55     17.23 o 
  -4   3   7      112.12       92.20      6.71 o 
  -3   3   7     1017.38     1121.56     14.94 o 
  -2   3   7      252.43      264.04     10.51 o 
  -1   3   7      932.86      977.86     12.85 o 
   0   3   7     1685.30     1847.99     15.11 o 
   1   3   7       43.14       52.96      4.98 o 
   2   3   7     4749.87     4980.49     27.98 o 
   3   3   7      622.98      634.08     11.27 o 
   4   3   7     1412.93     1464.91     17.12 o 
   5   3   7      106.92      133.03      7.21 o 
   6   3   7      465.29      433.63     11.30 o 
   7   3   7       75.15       98.48      7.71 o 
   8   3   7      150.20      135.74     10.48 o 
   9   3   7        8.09        9.59      9.13 o 
  10   3   7       35.25       48.28      9.57 o 
  11   3   7       73.08       81.79     11.30 o 
  12   3   7       10.94        1.33     10.22 o 
  13   3   7        4.38       20.69      9.92 o 
  14   3   7        0.31        0.41     10.29 o 
 -13   4   7        4.68        1.47      8.79 o 
 -12   4   7        0.07        9.93      8.78 o 
 -11   4   7        1.95        1.97      9.07 o 
 -10   4   7      202.44      185.21     12.10 o 
  -9   4   7      263.61      247.73     12.76 o 
  -8   4   7       17.15       12.13      7.53 o 
  -7   4   7        7.75       11.47      5.94 o 
  -6   4   7      277.77      243.15      9.92 o 
  -5   4   7      354.11      331.96     10.50 o 
  -4   4   7      269.16      306.45      9.76 o 
  -3   4   7      383.04      387.16      9.43 o 
  -2   4   7        9.53       11.35      4.54 o 
  -1   4   7     1874.93     2031.03     18.75 o 
   0   4   7       30.92       32.63      3.24 o 
   1   4   7     4926.07     5411.50     30.17 o 
   2   4   7     1236.47     1269.51     15.04 o 
   3   4   7      181.54      181.16      7.73 o 
   4   4   7      188.16      169.17      7.72 o 
   5   4   7       20.49       24.11      5.00 o 
   6   4   7      103.03      102.43      7.73 o 
   7   4   7       19.12       23.70      6.84 o 
   8   4   7      475.16      469.73     14.14 o 
   9   4   7      117.80      102.86     10.02 o 
  10   4   7      284.81      274.05     13.56 o 
  11   4   7       93.75       62.46     11.60 o 
  12   4   7        6.01       11.34      9.15 o 
  13   4   7       34.12       40.35     10.51 o 
 -12   5   7        6.89        3.00      9.38 o 
 -11   5   7       28.36       38.43      8.93 o 
 -10   5   7       19.92       28.30      8.37 o 
  -9   5   7       10.70        9.37      8.55 o 
  -8   5   7        1.38        6.21      7.87 o 
  -7   5   7        6.48       26.09      6.73 o 
  -6   5   7      187.61      183.10      9.39 o 
  -5   5   7      284.68      261.34      9.96 o 
  -4   5   7      144.68      149.48      8.33 o 
  -3   5   7       53.12       62.55      5.77 o 
  -2   5   7       23.34       17.94      4.49 o 
  -1   5   7      310.77      363.06      9.50 o 
   0   5   7       20.81       22.17      3.21 o 
   1   5   7      504.01      468.98     10.51 o 
   2   5   7     4479.58     4769.27     30.56 o 
   3   5   7      300.39      282.60      9.57 o 
   4   5   7      316.10      338.96     10.49 o 
   5   5   7      752.68      782.23     15.04 o 
   6   5   7       48.12       48.30      6.83 o 
   7   5   7       93.37       76.53      8.65 o 
   8   5   7       16.79       21.82      8.18 o 
   9   5   7       67.36       67.38      9.50 o 
  10   5   7      131.23      155.75     11.64 o 
  11   5   7        1.68        0.44      8.78 o 
  12   5   7        9.84        3.84      9.82 o 
  13   5   7       16.36       36.80      9.81 o 
 -12   6   7        0.59        1.88      8.65 o 
 -11   6   7        0.77        3.89      8.96 o 
 -10   6   7       51.65       53.15      9.99 o 
  -9   6   7      713.51      707.56     19.57 o 
  -8   6   7        8.30       14.52      9.13 o 
  -7   6   7     1543.58     1573.10     24.81 o 
  -6   6   7       23.98        7.23      7.23 o 
  -5   6   7      106.41      103.34      8.18 o 
  -4   6   7      506.74      471.79     12.62 o 
  -3   6   7       61.75       60.67      6.16 o 
  -2   6   7      450.36      442.28     11.10 o 
  -1   6   7        0.92        1.34      4.47 o 
   0   6   7      534.85      492.39      7.64 o 
   1   6   7      119.58       84.52      6.81 o 
   2   6   7     3572.88     3641.46     28.67 o 
   3   6   7      738.10      744.98     14.11 o 
   4   6   7      629.67      631.93     13.21 o 
   5   6   7       43.05       59.26      6.38 o 
   6   6   7       62.58       81.58      7.74 o 
   7   6   7      286.87      287.60     12.74 o 
   8   6   7      352.72      334.94     13.59 o 
   9   6   7       63.44       68.32      9.44 o 
  10   6   7        0.76        5.31      8.42 o 
  11   6   7        0.23        2.60      9.10 o 
  12   6   7       12.13       17.15      9.20 o 
  13   6   7       14.55       31.05      9.15 o 
 -12   7   7        1.30        1.15      9.93 o 
 -11   7   7        0.61        5.52      8.68 o 
 -10   7   7        4.41       14.57      8.91 o 
  -9   7   7      134.41      127.90     11.56 o 
  -8   7   7        3.61       10.05      8.37 o 
  -7   7   7      131.93      135.13     11.44 o 
  -6   7   7       27.65       21.82      7.70 o 
  -5   7   7      405.70      396.58     13.38 o 
  -4   7   7       91.77       84.39      8.26 o 
  -3   7   7       54.70       53.02      7.45 o 
  -2   7   7       34.47       37.93      6.17 o 
  -1   7   7        4.88        0.00      5.77 o 
   0   7   7       67.93       73.45      6.48 o 
   1   7   7        2.14        4.97      4.97 o 
   2   7   7       14.63       19.98      6.35 o 
   3   7   7       26.90       32.32      5.92 o 
   4   7   7      140.18      121.29      8.66 o 
   5   7   7      588.06      537.20     15.05 o 
   6   7   7        1.29       10.50      6.84 o 
   7   7   7      327.25      319.90     14.10 o 
   8   7   7      631.28      606.99     17.63 o 
   9   7   7      109.60      120.31     10.73 o 
  10   7   7        0.30        3.95      8.78 o 
  11   7   7        0.05        6.40      9.40 o 
  12   7   7       14.21       24.19      9.44 o 
 -11   8   7        3.54        9.23      9.23 o 
 -10   8   7        0.25        6.59      9.47 o 
  -9   8   7       25.35       17.19      9.22 o 
  -8   8   7       28.65       60.74      9.35 o 
  -7   8   7       25.53       58.77      9.44 o 
  -6   8   7      626.81      645.27     17.72 o 
  -5   8   7      178.90      199.56     10.43 o 
  -4   8   7      481.79      512.16     14.42 o 
  -3   8   7      116.67      125.09      8.34 o 
  -2   8   7      225.23      185.97      9.69 o 
  -1   8   7       76.81       64.15      7.52 o 
   0   8   7       32.02       23.28      6.44 o 
   1   8   7       36.27       35.54      6.75 o 
   2   8   7      217.14      189.11      9.52 o 
   3   8   7        8.95        8.65      5.92 o 
   4   8   7        5.18        9.13      6.85 o 
   5   8   7        1.18        2.74      6.40 o 
   6   8   7       69.71       71.28      8.22 o 
   7   8   7     1084.27     1049.59     22.30 o 
   8   8   7       11.71       22.57      9.03 o 
   9   8   7      197.84      177.95     12.46 o 
  10   8   7        0.14        6.96      9.13 o 
  11   8   7        5.82        5.47      8.83 o 
  12   8   7       22.24       13.23     10.83 o 
 -11   9   7        1.25       11.79      8.94 o 
 -10   9   7        1.77       12.52      8.76 o 
  -9   9   7       20.54       27.64      8.93 o 
  -8   9   7        0.77        2.15      8.61 o 
  -7   9   7       17.27       23.03      8.68 o 
  -6   9   7        0.17       11.37      7.87 o 
  -5   9   7       17.68       23.27      7.90 o 
  -4   9   7       33.02       30.81      8.36 o 
  -3   9   7      397.72      401.18     14.11 o 
  -2   9   7        3.47        1.32      7.07 o 
  -1   9   7      275.64      284.62     11.50 o 
   0   9   7      144.40      157.80      6.58 o 
   1   9   7       14.98        8.50      6.70 o 
   2   9   7      184.50      184.23      9.96 o 
   3   9   7        0.81        0.46      6.37 o 
   4   9   7      477.02      449.37     14.63 o 
   5   9   7        8.62        8.70      7.77 o 
   6   9   7        1.79        5.48      8.22 o 
   7   9   7        2.25        9.09      8.63 o 
   8   9   7       28.26       22.46      9.44 o 
   9   9   7        0.30        4.85      9.70 o 
  10   9   7       11.83       20.59      9.01 o 
  11   9   7        1.02        5.77     10.31 o 
 -10  10   7       25.32       26.42     10.07 o 
  -9  10   7        2.22        4.28      9.86 o 
  -8  10   7       13.29       10.00     10.00 o 
  -7  10   7        3.33        9.20      8.33 o 
  -6  10   7        1.58        8.81      8.81 o 
  -5  10   7        0.83        5.75      7.96 o 
  -4  10   7       87.67       86.30      9.74 o 
  -3  10   7       60.82       54.87      9.29 o 
  -2  10   7       56.33       53.03      8.83 o 
  -1  10   7      164.43      135.48     10.59 o 
   0  10   7       28.37       31.90     18.74 o 
   1  10   7      127.68      130.85      9.28 o 
   2  10   7      104.38      100.02      9.91 o 
   3  10   7        0.08        7.71      7.71 o 
   4  10   7       35.54       29.18      7.74 o 
   5  10   7       35.03       31.03      8.67 o 
   6  10   7        5.57        1.82      8.64 o 
   7  10   7       55.61       53.69     11.28 o 
   8  10   7      155.16      137.40     12.45 o 
   9  10   7        0.39        1.74      9.57 o 
  10  10   7       20.35        7.14      9.66 o 
  -9  11   7        5.27       31.59      8.54 o 
  -8  11   7        7.86       10.85     10.42 o 
  -7  11   7        5.41        0.87      9.21 o 
  -6  11   7        0.08        7.50      8.83 o 
  -5  11   7       20.98       18.59      9.30 o 
  -4  11   7        0.09       36.31      9.30 o 
  -3  11   7      206.86      239.60     12.82 o 
  -2  11   7        7.52       10.35      2.98 o 
  -1  11   7        0.30       27.22     10.11 o 
   0  11   7        9.18       10.71      5.57 o 
   1  11   7      330.55      394.14     14.84 o 
   2  11   7      219.52      213.53     12.93 o 
   3  11   7       67.12       95.34     10.35 o 
   4  11   7       37.17       38.84      9.49 o 
   5  11   7       72.43       77.68     10.39 o 
   6  11   7        0.00        4.50      9.44 o 
   7  11   7       31.53       40.43      9.33 o 
   8  11   7        7.31        6.10      9.15 o 
   9  11   7        1.81       13.56      9.32 o 
  10  11   7        0.06       10.16     10.16 o 
  -8  12   7        0.05       10.26     10.26 o 
  -7  12   7        0.25        9.98      9.98 o 
  -6  12   7       34.83       52.92     10.50 o 
  -5  12   7       36.19       43.46     10.98 o 
  -4  12   7       10.93       15.37      8.78 o 
  -3  12   7      174.71      180.46     13.57 o 
  -2  12   7       22.64        9.15     10.04 o 
  -1  12   7       57.95       68.03     10.83 o 
   0  12   7      273.36      276.14     10.18 o 
   1  12   7       36.44       23.96      9.84 o 
   2  12   7        7.51        5.68      9.17 o 
   3  12   7      148.18      164.99     12.80 o 
   4  12   7       10.42        9.74      9.74 o 
   5  12   7        1.81        3.98      9.28 o 
   6  12   7        1.16       20.17      9.21 o 
   7  12   7        0.33        5.62      9.94 o 
   8  12   7        4.92        1.26      9.69 o 
  -7  13   7        0.44        8.43     10.55 o 
  -6  13   7        0.63        4.69      9.81 o 
  -5  13   7        1.99        1.28      9.44 o 
  -4  13   7        1.12        3.43      9.45 o 
  -3  13   7       26.38       35.57     10.28 o 
  -2  13   7       63.06       69.04     10.65 o 
  -1  13   7       46.27       57.07     10.57 o 
   0  13   7       40.93       39.33      7.24 o 
   1  13   7        4.25       24.87      8.28 o 
   2  13   7        1.41        5.91      8.87 o 
   3  13   7       14.31       14.08      9.82 o 
   4  13   7        0.00        4.28      9.85 o 
   5  13   7       34.96       36.66     10.23 o 
   6  13   7        0.10        2.95     10.11 o 
   7  13   7       10.74       11.97      9.90 o 
  -5  14   7        1.31       11.94      9.47 o 
  -4  14   7        0.14       30.97      9.09 o 
  -3  14   7       34.19       57.31     10.72 o 
  -2  14   7        4.41        7.38      9.83 o 
  -1  14   7        0.57        7.71      9.34 o 
   0  14   7        3.74        6.38      7.81 o 
   1  14   7        4.09        3.16      9.49 o 
   2  14   7        3.28        4.42      9.64 o 
   3  14   7       49.93       57.61     10.95 o 
   4  14   7        0.02        2.44      9.74 o 
   5  14   7        4.70        9.67      9.67 o 
  -1  15   7        4.02        9.54      9.54 o 
   0  15   7       15.80       28.70     12.40 o 
   1  15   7        1.25        0.74      8.86 o 
  -1 -12   8        1.38        6.56      7.94 o 
   0 -12   8       10.85        8.40      6.32 o 
   1 -12   8       10.20        9.93      9.93 o 
   2 -12   8        2.03        3.02      9.44 o 
   3 -12   8       11.30        3.87      9.67 o 
  -4 -11   8        5.81       10.97      9.14 o 
  -3 -11   8       22.87       24.44      9.35 o 
  -2 -11   8       67.46       60.70      9.88 o 
  -1 -11   8       10.71        6.61      8.34 o 
   0 -11   8       65.40       48.52      6.52 o 
   1 -11   8        2.12       11.96      8.60 o 
   2 -11   8        0.42        0.00      8.86 o 
   3 -11   8       28.41       23.38      9.91 o 
   4 -11   8       13.40        0.81     10.59 o 
   5 -11   8        4.63        6.25      9.60 o 
   6 -11   8       12.59       11.09     11.09 o 
  -6 -10   8        2.05        3.48     10.05 o 
  -5 -10   8        6.11        9.51      9.51 o 
  -4 -10   8        3.32        8.21      8.59 o 
  -3 -10   8        0.56        1.47      7.68 o 
  -2 -10   8       46.05       28.29      8.60 o 
  -1 -10   8        7.51        5.97      7.72 o 
   0 -10   8       62.35       41.78      6.58 o 
   1 -10   8        0.00        7.94      7.94 o 
   2 -10   8        6.89        2.34      8.61 o 
   3 -10   8       20.69       16.15      8.89 o 
   4 -10   8        0.90        9.58      8.32 o 
   5 -10   8        0.50        4.70      8.57 o 
   6 -10   8        6.45        2.64     10.56 o 
   7 -10   8        1.26        0.90     10.81 o 
   8 -10   8        3.47        8.26     11.02 o 
  -7  -9   8       13.86       19.29      9.64 o 
  -6  -9   8        2.07       17.79      9.10 o 
  -5  -9   8        0.38        1.17      8.54 o 
  -4  -9   8      135.69      116.65     10.64 o 
  -3  -9   8        1.65        5.20      8.18 o 
  -2  -9   8      232.64      214.01     11.26 o 
  -1  -9   8       55.38       39.10      8.53 o 
   0  -9   8        0.47        8.38     11.77 o 
   1  -9   8       65.61       62.71      9.17 o 
   2  -9   8       82.57      101.86      9.91 o 
   3  -9   8       93.20       82.07     10.26 o 
   4  -9   8      140.06      137.01     11.88 o 
   5  -9   8        9.97        1.75      9.63 o 
   6  -9   8        8.27        8.58     10.83 o 
   7  -9   8        0.93       15.30      9.27 o 
   8  -9   8        7.82       11.87     11.87 o 
   9  -9   8        6.93        1.94     12.09 o 
  -8  -8   8       41.22       51.36     11.27 o 
  -7  -8   8       13.54        3.70     10.27 o 
  -6  -8   8       11.90        9.27      9.67 o 
  -5  -8   8       19.68       35.16      8.29 o 
  -4  -8   8       31.44       39.82      7.73 o 
  -3  -8   8       31.83       21.18      7.94 o 
  -2  -8   8        5.72        9.98      6.66 o 
  -1  -8   8       93.40       91.34      9.03 o 
   0  -8   8      289.34      278.37     10.96 o 
   1  -8   8       15.82        9.66      8.90 o 
   2  -8   8      213.77      234.06     12.05 o 
   3  -8   8      169.67      133.99     11.23 o 
   4  -8   8        0.10        5.61      8.61 o 
   5  -8   8       13.88       35.63      9.35 o 
   6  -8   8      128.18      140.19     12.41 o 
   7  -8   8        9.27        6.63     10.42 o 
   8  -8   8       21.13       22.35     12.63 o 
   9  -8   8       33.89       53.60     13.40 o 
  10  -8   8        8.86       11.59     13.09 o 
  -9  -7   8       48.04       50.56     12.54 o 
  -8  -7   8        1.46       11.49     11.49 o 
  -7  -7   8        2.46       11.28      9.62 o 
  -6  -7   8       62.68       53.31     10.66 o 
  -5  -7   8        2.59        1.21      7.65 o 
  -4  -7   8       34.73       38.23      7.88 o 
  -3  -7   8       40.69       36.28      7.33 o 
  -2  -7   8        1.51        6.42      6.42 o 
  -1  -7   8       32.70       22.51      7.02 o 
   0  -7   8       85.08       80.08      5.45 o 
   1  -7   8       68.06       56.48      8.23 o 
   2  -7   8       31.71       36.65      7.73 o 
   3  -7   8       58.39       65.36      9.28 o 
   4  -7   8      102.57      110.77     10.91 o 
   5  -7   8       11.02       15.32      9.01 o 
   6  -7   8       41.33       37.18     10.22 o 
   7  -7   8        9.24       15.31     10.05 o 
   8  -7   8       87.02      119.33     13.25 o 
   9  -7   8       29.98       43.66     12.05 o 
  10  -7   8        0.37        1.53     11.73 o 
  11  -7   8        0.00        9.23     12.32 o 
 -10  -6   8       54.38       52.45     12.89 o 
  -9  -6   8      184.81      179.77     14.91 o 
  -8  -6   8       10.02        7.76      9.50 o 
  -7  -6   8      114.18      138.30     12.31 o 
  -6  -6   8        0.51       10.85      8.75 o 
  -5  -6   8      219.90      227.19     11.08 o 
  -4  -6   8        5.97        3.22      6.85 o 
  -3  -6   8        7.47        0.40      6.35 o 
  -2  -6   8        0.13        9.73      5.45 o 
  -1  -6   8      125.91      110.95      8.01 o 
   0  -6   8       93.93       74.44      5.44 o 
   1  -6   8      167.06      162.64      8.79 o 
   2  -6   8      665.46      603.04     15.30 o 
   3  -6   8       38.62       26.89      8.12 o 
   4  -6   8      136.14      182.56     11.00 o 
   5  -6   8      355.67      372.09     14.94 o 
   6  -6   8      699.41      742.08     20.47 o 
   7  -6   8       25.72       25.78     10.51 o 
   8  -6   8       28.63       34.71     10.75 o 
   9  -6   8        0.99        3.49     10.47 o 
  10  -6   8        9.52        1.01     12.63 o 
  11  -6   8        4.17        3.05     12.71 o 
  12  -6   8       25.23       33.41     14.18 o 
 -11  -5   8        4.15       12.68     12.68 o 
 -10  -5   8       36.10       36.35     12.57 o 
  -9  -5   8       18.38       16.85     10.63 o 
  -8  -5   8      133.07      137.29     13.11 o 
  -7  -5   8       32.80       17.25      9.49 o 
  -6  -5   8      586.69      579.18     16.60 o 
  -5  -5   8      122.59      101.02      9.68 o 
  -4  -5   8      692.24      655.64     15.40 o 
  -3  -5   8       25.88       16.87      6.99 o 
  -2  -5   8       51.15       56.79      6.49 o 
  -1  -5   8       24.61       29.86      6.37 o 
   0  -5   8      211.29      181.23      6.44 o 
   1  -5   8       11.81        2.86      6.13 o 
   2  -5   8       27.95       30.66      7.14 o 
   3  -5   8      360.84      353.45     12.06 o 
   4  -5   8       23.53       33.47      6.61 o 
   5  -5   8      218.78      244.84     11.25 o 
   6  -5   8       99.02      122.25     10.11 o 
   7  -5   8        0.82        0.92      8.91 o 
   8  -5   8        0.43        0.47      9.55 o 
   9  -5   8        1.26       12.62     10.18 o 
  10  -5   8        0.31        8.33     12.26 o 
  11  -5   8       90.06       93.08     15.27 o 
  12  -5   8        0.96       13.22     13.22 o 
 -11  -4   8        1.10        7.74     11.40 o 
 -10  -4   8       54.52       47.60     12.69 o 
  -9  -4   8       69.83       72.37     11.69 o 
  -8  -4   8       67.25       64.15     11.13 o 
  -7  -4   8        4.81       18.11      9.27 o 
  -6  -4   8      171.73      154.84     10.53 o 
  -5  -4   8      126.71      113.79      9.60 o 
  -4  -4   8       62.62       67.62      7.80 o 
  -3  -4   8       42.29       71.86      6.89 o 
  -2  -4   8       74.98       69.79      7.23 o 
  -1  -4   8       77.13       76.91      7.11 o 
   0  -4   8     1333.42     1340.33     32.67 o 
   1  -4   8        0.00        2.08      5.41 o 
   2  -4   8     1477.03     1394.73     18.61 o 
   3  -4   8        1.00        1.28      6.00 o 
   4  -4   8      310.58      287.32     11.31 o 
   5  -4   8       90.28       85.42      8.37 o 
   6  -4   8       11.38       27.22      6.69 o 
   7  -4   8        3.82        8.60      8.14 o 
   8  -4   8      148.23      151.74     11.93 o 
   9  -4   8      109.03      121.55     12.07 o 
  10  -4   8      265.98      297.12     16.84 o 
  11  -4   8      104.59      123.45     14.07 o 
  12  -4   8       18.23        6.08     12.15 o 
  13  -4   8        6.35       34.03     11.96 o 
 -12  -3   8        1.39        4.15     11.53 o 
 -11  -3   8       11.21        0.47     11.10 o 
 -10  -3   8        6.02        6.01     10.62 o 
  -9  -3   8      104.92      100.35     12.89 o 
  -8  -3   8       46.86       53.61     10.55 o 
  -7  -3   8       96.20      126.39     11.41 o 
  -6  -3   8        5.43       16.36      7.72 o 
  -5  -3   8        0.12        0.76      7.69 o 
  -4  -3   8       56.68       89.80      7.66 o 
  -3  -3   8      131.78      165.85      8.96 o 
  -2  -3   8        4.77        1.77      5.31 o 
  -1  -3   8     1090.61     1199.19     16.49 o 
   0  -3   8      550.29      541.32      8.36 o 
   1  -3   8      909.64      882.83     14.15 o 
   2  -3   8      324.38      341.58      9.62 o 
   3  -3   8      280.60      395.79     10.50 o 
   4  -3   8      418.78      449.73     11.38 o 
   5  -3   8       29.08       46.20      6.36 o 
   6  -3   8       96.69       94.45      8.55 o 
   7  -3   8      104.40      115.68      9.07 o 
   8  -3   8       40.66       40.17      8.29 o 
   9  -3   8       21.52        1.76      9.71 o 
  10  -3   8        2.50       27.18     10.25 o 
  11  -3   8        5.45        8.51     11.64 o 
  12  -3   8        3.78        2.69     11.17 o 
  13  -3   8        3.21       11.49     11.49 o 
 -12  -2   8        0.34        9.41     12.25 o 
 -11  -2   8        4.63       18.96     10.43 o 
 -10  -2   8       20.95       22.30     11.38 o 
  -9  -2   8        2.03        1.89     10.41 o 
  -8  -2   8        2.14        0.94      9.89 o 
  -7  -2   8       88.02       82.92      9.84 o 
  -6  -2   8      123.68      124.41      9.31 o 
  -5  -2   8        0.01        6.48      6.95 o 
  -4  -2   8      275.27      311.08     11.05 o 
  -3  -2   8      108.32      126.67      7.74 o 
  -2  -2   8        2.97       10.32      5.38 o 
  -1  -2   8     1864.67     2038.37     20.12 o 
   0  -2   8     4269.85     4470.16     21.46 o 
   1  -2   8     1029.94      919.38     13.86 o 
   2  -2   8     3993.90     3927.49     26.83 o 
   3  -2   8       41.31       39.78      5.28 o 
   4  -2   8       58.53       62.18      5.68 o 
   5  -2   8       34.40       65.31      6.13 o 
   6  -2   8       35.81       42.36      6.99 o 
   7  -2   8       11.80       25.79      6.23 o 
   8  -2   8        3.57        1.69      6.74 o 
   9  -2   8       55.04       61.94      9.40 o 
  10  -2   8      359.02      387.06     16.01 o 
  11  -2   8       95.96      109.03     12.21 o 
  12  -2   8        2.01        7.42     10.48 o 
  13  -2   8        0.56        9.96     11.26 o 
 -12  -1   8        5.26        8.63     11.50 o 
 -11  -1   8        8.25       19.24     11.07 o 
 -10  -1   8      230.58      220.06     14.38 o 
  -9  -1   8       79.03       98.55     12.38 o 
  -8  -1   8      185.46      179.75     12.73 o 
  -7  -1   8        0.20        0.91     10.28 o 
  -6  -1   8     1023.74     1013.92     18.52 o 
  -5  -1   8      111.09      151.44      9.17 o 
  -4  -1   8       14.89        9.55      5.91 o 
  -3  -1   8       13.25       37.32      6.29 o 
  -2  -1   8     1880.46     2032.15     19.91 o 
  -1  -1   8      175.22      259.01      8.20 o 
   0  -1   8       16.60       32.14      6.99 o 
   1  -1   8      628.70      627.08     10.78 o 
   2  -1   8      167.40      138.21      6.37 o 
   3  -1   8      419.28      507.23      9.96 o 
   4  -1   8       52.43       48.78      5.60 o 
   5  -1   8       23.09       32.22      5.23 o 
   6  -1   8       23.98       29.31      6.52 o 
   7  -1   8       68.33       75.94      7.43 o 
   8  -1   8      144.72      141.32      9.64 o 
   9  -1   8        0.01        5.12      7.24 o 
  10  -1   8       71.60      102.45     11.24 o 
  11  -1   8       23.62       19.21     10.92 o 
  12  -1   8       36.27       29.76     12.25 o 
  13  -1   8        9.96        0.86     11.71 o 
 -12   0   8        1.31        7.52     11.27 o 
 -11   0   8        2.25       11.74     11.74 o 
 -10   0   8        1.97       20.06      9.80 o 
  -9   0   8       83.60       90.62     12.95 o 
  -8   0   8       69.70       51.28     10.99 o 
  -7   0   8       12.37        8.16      8.62 o 
  -6   0   8        4.02        7.20      7.20 o 
  -5   0   8      128.76      151.54      8.94 o 
  -4   0   8       21.21        3.12      6.21 o 
  -3   0   8      296.41      345.07     10.15 o 
  -2   0   8     1105.80     1312.46     15.71 o 
  -1   0   8      388.59      408.00     12.87 o 
   0   0   8      740.33     1112.36     45.42 o 
   1   0   8      726.23      826.09     12.07 o 
   2   0   8        2.44       20.93      4.42 o 
   3   0   8      949.84      993.94     14.14 o 
   4   0   8       50.73       69.95      6.91 o 
   5   0   8      366.01      456.12     10.67 o 
   6   0   8       51.15       78.15      7.07 o 
   7   0   8      540.94      523.97     13.51 o 
   8   0   8       40.70       41.58      8.57 o 
   9   0   8       60.01       92.29      9.14 o 
  10   0   8       87.93      101.86     11.47 o 
  11   0   8      146.61      175.02     13.77 o 
  12   0   8        9.95        7.99     11.10 o 
  13   0   8       12.90       18.42     10.97 o 
  14   0   8       46.18       36.69     12.79 o 
 -12   1   8        8.77        3.11      9.76 o 
 -11   1   8       11.89        1.78     10.25 o 
 -10   1   8       11.65        3.56      9.79 o 
  -9   1   8      461.11      492.45     15.97 o 
  -8   1   8       21.82       47.74      8.40 o 
  -7   1   8       99.98       86.39      9.25 o 
  -6   1   8       11.41        0.44      7.05 o 
  -5   1   8       45.36       39.18      6.61 o 
  -4   1   8     1287.33     1185.03     16.74 o 
  -3   1   8       12.46        6.61      6.61 o 
  -2   1   8      273.05      305.18      8.78 o 
  -1   1   8      513.55      547.59     10.45 o 
   0   1   8      178.98      195.62      5.43 o 
   1   1   8     1415.86     1521.13     15.82 o 
   2   1   8      110.17       94.73      5.84 o 
   3   1   8       14.67       32.72      5.03 o 
   4   1   8        5.77        7.17      4.64 o 
   5   1   8        8.22        5.11      4.69 o 
   6   1   8      756.08      774.50     14.64 o 
   7   1   8       32.19       37.95      6.98 o 
   8   1   8       27.36       34.03      7.95 o 
   9   1   8       27.77       38.45      8.50 o 
  10   1   8       44.60       54.09     10.37 o 
  11   1   8        0.33       16.72      9.94 o 
  12   1   8      158.05      162.51     14.37 o 
  13   1   8        1.29        3.09     10.13 o 
  14   1   8       21.98       13.62     12.34 o 
 -12   2   8        1.08        0.83      9.60 o 
 -11   2   8       39.75       51.21     11.01 o 
 -10   2   8       60.62       40.58     10.68 o 
  -9   2   8       72.22       84.23      9.89 o 
  -8   2   8       35.58       65.64      9.07 o 
  -7   2   8        4.02       12.58      6.95 o 
  -6   2   8       49.91       65.02      7.41 o 
  -5   2   8        4.03       13.17      6.15 o 
  -4   2   8      127.26      114.49      7.08 o 
  -3   2   8        8.22        4.88      5.33 o 
  -2   2   8      893.72      900.67     13.37 o 
  -1   2   8      879.48     1050.39     13.79 o 
   0   2   8     3798.43     4124.77     26.22 o 
   1   2   8       46.47       58.07      5.20 o 
   2   2   8        3.49        4.34      4.34 o 
   3   2   8      141.50      178.67      6.98 o 
   4   2   8       30.04       32.41      5.69 o 
   5   2   8        3.90        2.21      4.84 o 
   6   2   8      534.00      623.14     13.33 o 
   7   2   8        5.36       10.76      5.83 o 
   8   2   8      484.76      486.66     14.48 o 
   9   2   8      274.45      289.11     13.65 o 
  10   2   8      537.39      558.71     18.26 o 
  11   2   8       27.83       16.37     10.46 o 
  12   2   8      112.35       97.34     13.02 o 
  13   2   8        0.04        3.06     10.49 o 
  14   2   8        2.01       10.05     10.05 o 
 -12   3   8        0.47        2.37      9.49 o 
 -11   3   8       90.69       96.11     10.55 o 
 -10   3   8       77.70       71.06     10.33 o 
  -9   3   8       39.88       42.75      9.22 o 
  -8   3   8       70.51       73.37      8.91 o 
  -7   3   8        4.14       26.15      6.86 o 
  -6   3   8       25.78       29.46      6.94 o 
  -5   3   8        0.02        0.14      6.13 o 
  -4   3   8     1061.83     1109.42     16.81 o 
  -3   3   8      312.80      315.11      9.37 o 
  -2   3   8     1793.14     1892.59     19.32 o 
  -1   3   8      127.32      139.69      8.57 o 
   0   3   8      692.10      793.41      8.91 o 
   1   3   8       26.99       49.52      5.35 o 
   2   3   8     1275.37     1411.73     16.07 o 
   3   3   8      383.89      430.85     10.29 o 
   4   3   8      198.03      209.13      8.08 o 
   5   3   8       52.31       61.86      7.21 o 
   6   3   8      208.80      227.37      9.97 o 
   7   3   8       17.63       10.93      7.28 o 
   8   3   8      324.62      362.61     12.80 o 
   9   3   8       10.22       11.91      9.15 o 
  10   3   8        4.82       11.88      9.59 o 
  11   3   8       93.26      119.31     12.20 o 
  12   3   8        3.25       15.05     10.19 o 
  13   3   8        3.07        1.72      9.85 o 
 -12   4   8        5.86        9.11      9.49 o 
 -11   4   8       55.18       53.69     10.19 o 
 -10   4   8        0.64        1.61      8.84 o 
  -9   4   8       22.13       34.44      9.02 o 
  -8   4   8       33.60       26.68      8.75 o 
  -7   4   8      310.23      320.61     12.27 o 
  -6   4   8       12.27        7.71      6.86 o 
  -5   4   8      973.86     1049.51     16.94 o 
  -4   4   8        0.97        2.20      5.27 o 
  -3   4   8        2.91        4.45      4.45 o 
  -2   4   8      292.18      339.79      8.96 o 
  -1   4   8        8.00       18.50      5.41 o 
   0   4   8     2313.60     2443.73     56.14 o 
   1   4   8       29.45       31.23      5.43 o 
   2   4   8     4214.87     4165.53     28.07 o 
   3   4   8       65.71       59.84      5.89 o 
   4   4   8        0.54        0.31      7.27 o 
   5   4   8      102.11       92.88      6.83 o 
   6   4   8      130.05      124.17      8.21 o 
   7   4   8        8.06       10.07      6.40 o 
   8   4   8       89.06      102.08     10.99 o 
   9   4   8        0.70        7.30      9.13 o 
  10   4   8      393.95      364.48     16.75 o 
  11   4   8        7.20       19.16      9.80 o 
  12   4   8        2.85        2.60      9.55 o 
  13   4   8        2.40        9.99     10.82 o 
 -12   5   8        3.36        4.81      9.24 o 
 -11   5   8       12.04       18.41      8.44 o 
 -10   5   8       23.19       21.32      8.68 o 
  -9   5   8       51.64       31.51      9.29 o 
  -8   5   8      363.48      346.97     14.00 o 
  -7   5   8      495.89      468.46     15.05 o 
  -6   5   8        1.54        1.77      0.48 o 
  -5   5   8      615.34      621.78     13.76 o 
  -4   5   8        5.63        9.14      5.67 o 
  -3   5   8      131.84      128.54      7.48 o 
  -2   5   8      133.01      135.15      7.12 o 
  -1   5   8      692.82      741.80     13.01 o 
   0   5   8      173.02      180.01      5.42 o 
   1   5   8     1167.51     1128.90     15.90 o 
   2   5   8       70.88       55.94      6.36 o 
   3   5   8       27.12       17.76      5.92 o 
   4   5   8      473.74      421.85     11.40 o 
   5   5   8       83.83      100.48      7.76 o 
   6   5   8        1.66        1.83      5.49 o 
   7   5   8     1113.96     1148.95     19.66 o 
   8   5   8       36.83       38.75      8.66 o 
   9   5   8      177.22      180.74     11.78 o 
  10   5   8      139.30      143.53     12.08 o 
  11   5   8       28.65       41.57     10.07 o 
  12   5   8        4.95        9.31      9.31 o 
  13   5   8        0.22        9.67      9.67 o 
 -12   6   8        0.39        5.13      9.16 o 
 -11   6   8       77.48       75.07     10.28 o 
 -10   6   8        1.56        5.11      8.64 o 
  -9   6   8      218.48      222.73     13.26 o 
  -8   6   8      462.88      431.09     15.57 o 
  -7   6   8      184.62      158.21     11.24 o 
  -6   6   8       28.56       35.87      7.60 o 
  -5   6   8        0.00        6.41      6.41 o 
  -4   6   8        8.13       23.34      6.05 o 
  -3   6   8        2.63        1.31      5.24 o 
  -2   6   8      696.31      738.31     14.11 o 
  -1   6   8      284.78      272.46      9.33 o 
   0   6   8       14.50       11.92      3.48 o 
   1   6   8      279.77      280.60      9.98 o 
   2   6   8      153.03      174.64      9.10 o 
   3   6   8        0.25        7.29      5.47 o 
   4   6   8      249.65      261.13     10.05 o 
   5   6   8      132.69      145.31      9.13 o 
   6   6   8       99.13      104.19      8.68 o 
   7   6   8        8.52       18.24      7.30 o 
   8   6   8      259.81      258.08     13.15 o 
   9   6   8      130.53      120.74     10.77 o 
  10   6   8       20.29       28.67      9.70 o 
  11   6   8       29.63       33.91     10.30 o 
  12   6   8        9.92        1.23      9.50 o 
  13   6   8       48.19       63.99     10.93 o 
 -11   7   8        0.08        3.83      9.18 o 
 -10   7   8       14.82       31.56      8.68 o 
  -9   7   8        0.22        6.46      8.48 o 
  -8   7   8      164.89      161.64     12.34 o 
  -7   7   8      508.29      540.17     16.28 o 
  -6   7   8        0.45        5.07      7.18 o 
  -5   7   8       56.56       46.13      7.68 o 
  -4   7   8       98.48      112.97      8.19 o 
  -3   7   8        9.74        6.52      5.21 o 
  -2   7   8       29.15       15.34      6.58 o 
  -1   7   8      130.50      126.70      7.95 o 
   0   7   8        0.95        2.45      3.77 o 
   1   7   8        5.44        5.87      5.87 o 
   2   7   8      210.74      197.55     10.00 o 
   3   7   8        2.77        1.82      6.37 o 
   4   7   8        7.68        6.39      6.39 o 
   5   7   8       16.69        7.76      6.85 o 
   6   7   8      323.40      347.37     13.24 o 
   7   7   8        0.12        1.82      8.64 o 
   8   7   8       73.88       70.35     10.38 o 
   9   7   8        6.69        5.33      9.34 o 
  10   7   8        2.04       11.31      8.69 o 
  11   7   8        0.00        9.26      9.26 o 
  12   7   8        0.15        9.24      9.24 o 
 -11   8   8       16.73       20.47     10.05 o 
 -10   8   8        0.03        6.37      8.76 o 
  -9   8   8        0.83        8.56      8.56 o 
  -8   8   8       30.16       40.23      9.96 o 
  -7   8   8        5.08       12.20      7.99 o 
  -6   8   8      232.89      234.22     12.33 o 
  -5   8   8       17.56        8.58      8.58 o 
  -4   8   8      230.01      225.49     11.23 o 
  -3   8   8        1.49        1.30      6.52 o 
  -2   8   8       28.71       26.23      7.00 o 
  -1   8   8      273.93      281.31     10.99 o 
   0   8   8      156.71      160.05     10.39 o 
   1   8   8      157.19      151.34      8.98 o 
   2   8   8       10.63        0.46      6.34 o 
   3   8   8        2.33        5.92      6.37 o 
   4   8   8       24.42       23.73      7.30 o 
   5   8   8       16.35       19.17      7.31 o 
   6   8   8      133.80      113.91     10.49 o 
   7   8   8       45.96       46.64     10.42 o 
   8   8   8       65.51       61.81     11.65 o 
   9   8   8       11.29        7.92     11.44 o 
  10   8   8       35.47       62.09      9.42 o 
  11   8   8        4.78        7.00      9.48 o 
  12   8   8        3.63       12.09      9.75 o 
 -10   9   8        3.18       10.04      8.83 o 
  -9   9   8        0.87        4.12      8.63 o 
  -8   9   8       12.36        1.25      9.21 o 
  -7   9   8      234.69      249.34     13.57 o 
  -6   9   8       59.16       47.96      9.42 o 
  -5   9   8       20.26       14.23      8.19 o 
  -4   9   8      188.96      186.85     11.27 o 
  -3   9   8      257.51      207.65     11.75 o 
  -2   9   8        8.19       16.60      7.42 o 
  -1   9   8      473.17      438.96     14.03 o 
   0   9   8      288.33      267.58     13.62 o 
   1   9   8       29.52       25.37      7.13 o 
   2   9   8      263.44      257.71     12.18 o 
   3   9   8        0.05        3.63      6.81 o 
   4   9   8      169.96      188.04     10.93 o 
   5   9   8        0.61        5.92      7.73 o 
   6   9   8      256.84      274.91     13.16 o 
   7   9   8      203.49      195.24     12.14 o 
   8   9   8      117.09       80.25     12.86 o 
   9   9   8        0.29        3.46      9.54 o 
  10   9   8        0.22        5.04      9.23 o 
  11   9   8        3.38        0.00      9.62 o 
 -10  10   8        2.52       11.65      8.84 o 
  -9  10   8        2.70        4.54      9.49 o 
  -8  10   8        8.44       29.01      9.25 o 
  -7  10   8        3.65        2.13      8.52 o 
  -6  10   8      143.03      130.73     12.05 o 
  -5  10   8       67.59       71.39     10.38 o 
  -4  10   8      159.44      172.88     11.30 o 
  -3  10   8        0.27        0.44      7.83 o 
  -2  10   8      494.55      458.04     16.12 o 
  -1  10   8      121.99      123.82     10.46 o 
   0  10   8       14.75       13.78      8.72 o 
   1  10   8        0.00        0.44      7.02 o 
   2  10   8      178.61      185.33     11.19 o 
   3  10   8       66.12       58.61      9.47 o 
   4  10   8       10.71        3.17      8.60 o 
   5  10   8      115.75       89.90     10.84 o 
   6  10   8       99.49       79.52     11.23 o 
   7  10   8      114.06      103.50     12.00 o 
   8  10   8       77.46       75.87     10.90 o 
   9  10   8       10.13        9.76      9.33 o 
  10  10   8        0.44        9.78      9.78 o 
  -9  11   8        1.41       10.23     10.23 o 
  -8  11   8        2.96       15.05      9.62 o 
  -7  11   8       36.93       27.60     10.61 o 
  -6  11   8      111.66      103.80     12.44 o 
  -5  11   8        1.56        3.02      9.06 o 
  -4  11   8       20.13       25.96      9.09 o 
  -3  11   8        3.38       17.33      8.65 o 
  -2  11   8      357.11      382.14     15.15 o 
  -1  11   8      161.99      140.79     12.09 o 
   0  11   8      213.96      236.71      8.83 o 
   1  11   8       26.97       39.65      9.05 o 
   2  11   8       73.23       85.98     10.59 o 
   3  11   8      120.22      179.56     12.89 o 
   4  11   8       38.47       50.81      9.80 o 
   5  11   8        3.11        1.33      8.89 o 
   6  11   8        1.66        4.41      9.26 o 
   7  11   8       12.21        1.74     10.00 o 
   8  11   8       46.20       63.24     10.61 o 
   9  11   8        1.83        9.44      9.03 o 
  -8  12   8        0.80       20.52      8.62 o 
  -7  12   8        3.82        2.51      9.19 o 
  -6  12   8        0.81        4.65      9.30 o 
  -5  12   8       11.20       12.35      8.94 o 
  -4  12   8        6.80       13.24      8.54 o 
  -3  12   8      162.83      146.94     12.39 o 
  -2  12   8       34.64       38.35      9.80 o 
  -1  12   8        0.05        2.97      8.91 o 
   0  12   8       57.18       52.78      7.30 o 
   1  12   8        2.42       16.38      7.98 o 
   2  12   8       39.55       21.06     10.31 o 
   3  12   8        7.61       19.07      9.11 o 
   4  12   8       19.66        2.17      9.12 o 
   5  12   8        0.14        1.73      8.64 o 
   6  12   8       43.25       51.74      9.84 o 
   7  12   8        2.66       21.38      9.22 o 
   8  12   8        4.17        8.14      9.37 o 
  -6  13   8       63.53       76.72     11.90 o 
  -5  13   8        1.12        2.07      9.11 o 
  -4  13   8        9.67       22.03      8.73 o 
  -3  13   8       17.64       33.25      9.14 o 
  -2  13   8       20.00       34.78      9.53 o 
  -1  13   8      102.56      110.25     11.10 o 
   0  13   8       22.04       26.30      6.92 o 
   1  13   8       48.58       33.97     10.52 o 
   2  13   8        4.17       19.42      9.09 o 
   3  13   8        2.61        6.66      9.16 o 
   4  13   8        3.11        9.17      9.17 o 
   5  13   8       49.52       64.13     10.76 o 
   6  13   8        0.08        9.37      9.37 o 
   7  13   8        1.05       14.69      8.73 o 
  -4  14   8        0.05        2.78     10.32 o 
  -3  14   8        9.49       19.05      9.53 o 
  -2  14   8        1.72        5.53      9.49 o 
  -1  14   8        3.96        1.18      9.03 o 
   0  14   8        0.46        0.49      6.28 o 
   1  14   8        7.92        0.76      8.80 o 
   2  14   8        0.02        9.34      9.34 o 
   3  14   8        0.75        7.85      8.24 o 
   4  14   8       17.50       20.77     10.19 o 
   5  14   8        4.53        3.49      9.69 o 
  -3 -11   9       68.76       69.05     10.08 o 
  -2 -11   9       28.90       22.94      9.17 o 
  -1 -11   9       16.84       14.21      8.66 o 
   0 -11   9       23.78       24.34      6.24 o 
   1 -11   9        1.95        6.71      8.95 o 
   2 -11   9        4.49       13.47      8.85 o 
   3 -11   9        0.44        5.54      9.51 o 
   4 -11   9        4.07        0.41     10.17 o 
   5 -11   9        0.99        6.25     10.43 o 
  -5 -10   9        0.25        7.25      9.54 o 
  -4 -10   9       26.15       33.70      9.36 o 
  -3 -10   9        1.43        3.30      8.44 o 
  -2 -10   9       13.64        7.17      8.62 o 
  -1 -10   9        8.67        6.32      8.43 o 
   0 -10   9        0.05        9.27      5.79 o 
   1 -10   9      145.61      112.63     11.71 o 
   2 -10   9        3.86        2.34      9.00 o 
   3 -10   9        4.15        9.69      9.29 o 
   4 -10   9       13.19        4.58     10.00 o 
   5 -10   9        4.53       11.58      9.87 o 
   6 -10   9       19.32        6.60     11.88 o 
   7 -10   9        0.34        6.75      9.90 o 
  -7  -9   9       14.90       15.35     10.50 o 
  -6  -9   9        0.46       15.50      9.14 o 
  -5  -9   9       57.49       63.95     10.53 o 
  -4  -9   9      109.65      105.45     10.70 o 
  -3  -9   9       92.65       67.29     10.10 o 
  -2  -9   9       57.61       48.21      9.13 o 
  -1  -9   9      250.48      198.06     12.13 o 
   0  -9   9        9.77       11.66     15.45 o 
   1  -9   9       52.90       33.65      9.17 o 
   2  -9   9       38.29       45.61      9.13 o 
   3  -9   9        4.92       15.60      8.62 o 
   4  -9   9        7.63        5.94      9.76 o 
   5  -9   9        0.00        4.81     10.95 o 
   6  -9   9        3.89       10.81     10.81 o 
   7  -9   9       17.15       22.66     11.10 o 
   8  -9   9        0.73       10.87     11.81 o 
  -8  -8   9        3.99       20.14     10.49 o 
  -7  -8   9        0.13        3.71     10.33 o 
  -6  -8   9        0.07        9.74      9.74 o 
  -5  -8   9       47.06       50.16      9.96 o 
  -4  -8   9       18.43        7.02      8.97 o 
  -3  -8   9       77.17       64.09      9.15 o 
  -2  -8   9        7.82        9.69      6.71 o 
  -1  -8   9        2.71        2.91      7.27 o 
   0  -8   9       23.72       25.59      5.53 o 
   1  -8   9       18.48       18.97      8.13 o 
   2  -8   9       14.26       14.87      8.44 o 
   3  -8   9       19.80       29.55      8.73 o 
   4  -8   9        1.62        6.89      8.61 o 
   5  -8   9        0.04       10.22      9.33 o 
   6  -8   9       29.02        9.62     10.99 o 
   7  -8   9      160.87      192.48     15.53 o 
   8  -8   9        0.00        0.96     11.09 o 
   9  -8   9        4.61        7.85     11.77 o 
  10  -8   9        0.13       21.32     12.39 o 
  -9  -7   9        0.31        8.25     11.30 o 
  -8  -7   9       61.61       58.69     12.43 o 
  -7  -7   9        2.57       10.11     10.11 o 
  -6  -7   9      106.31       95.26     11.18 o 
  -5  -7   9       94.86       78.06     10.58 o 
  -4  -7   9        0.07        0.40      7.58 o 
  -3  -7   9        0.08        6.65      7.04 o 
  -2  -7   9        8.86        9.95      6.88 o 
  -1  -7   9        0.06        5.98      6.72 o 
   0  -7   9      104.59       96.39      6.01 o 
   1  -7   9       46.19       65.99      8.25 o 
   2  -7   9      100.80       94.86      9.37 o 
   3  -7   9      375.35      328.40     13.89 o 
   4  -7   9       10.56       12.61      9.13 o 
   5  -7   9      501.52      495.75     17.93 o 
   6  -7   9      164.28      167.00     12.46 o 
   7  -7   9        0.01        2.84     10.43 o 
   8  -7   9       49.71       70.78     12.12 o 
   9  -7   9       11.13       27.16     11.85 o 
  10  -7   9        0.25        4.50     11.50 o 
  -9  -6   9       38.03       43.77     11.94 o 
  -8  -6   9       29.24       23.12     11.35 o 
  -7  -6   9       76.04       74.35     11.17 o 
  -6  -6   9        5.79        1.70      9.31 o 
  -5  -6   9       25.81       22.92      8.74 o 
  -4  -6   9        5.37        0.81      7.38 o 
  -3  -6   9       29.23       15.32      7.25 o 
  -2  -6   9        0.61        3.96      6.33 o 
  -1  -6   9        7.47        1.16      6.57 o 
   0  -6   9       80.75       69.83      5.32 o 
   1  -6   9       34.56       31.97      6.79 o 
   2  -6   9        0.38        5.36      7.01 o 
   3  -6   9      400.18      349.18     13.59 o 
   4  -6   9       13.19       18.78      8.73 o 
   5  -6   9        9.18        3.15      8.97 o 
   6  -6   9      298.24      315.10     14.72 o 
   7  -6   9       25.30       40.03     10.36 o 
   8  -6   9        9.01       14.91     10.58 o 
   9  -6   9       50.02       74.29     13.19 o 
  10  -6   9       50.78       47.92     12.35 o 
  11  -6   9       24.75       27.74     13.37 o 
 -10  -5   9       26.43       41.28     12.70 o 
  -9  -5   9        0.01        8.10     10.79 o 
  -8  -5   9        0.53        4.45     10.23 o 
  -7  -5   9       90.68       87.45     11.43 o 
  -6  -5   9       99.64      102.92     10.86 o 
  -5  -5   9       27.64       23.60      8.15 o 
  -4  -5   9       85.35       89.46      9.33 o 
  -3  -5   9        4.96       20.49      6.27 o 
  -2  -5   9        0.53        3.70      6.59 o 
  -1  -5   9       83.41       78.12      7.65 o 
   0  -5   9        1.68        4.35      4.18 o 
   1  -5   9        0.86        3.66      6.10 o 
   2  -5   9        9.92        0.83      7.08 o 
   3  -5   9        5.93        0.43      7.23 o 
   4  -5   9      634.33      597.70     16.09 o 
   5  -5   9      213.88      209.12     11.99 o 
   6  -5   9        0.04        8.61      8.61 o 
   7  -5   9      105.30      135.23     11.08 o 
   8  -5   9       20.03       26.30      9.86 o 
   9  -5   9        0.61        0.95     10.48 o 
  10  -5   9       67.29       97.05     13.46 o 
  11  -5   9       16.16       29.37     13.49 o 
  12  -5   9        0.76        7.65     12.43 o 
 -11  -4   9        7.98        3.70     12.04 o 
 -10  -4   9       48.58       61.41     12.93 o 
  -9  -4   9        7.71        1.37     11.48 o 
  -8  -4   9        4.63        1.82     10.48 o 
  -7  -4   9       93.97       88.52     10.84 o 
  -6  -4   9      167.42      154.51     11.19 o 
  -5  -4   9       53.57       48.40      8.44 o 
  -4  -4   9        5.11        1.32      7.04 o 
  -3  -4   9       33.52       36.10      7.39 o 
  -2  -4   9       88.69      111.33      8.14 o 
  -1  -4   9        2.16        0.83      6.28 o 
   0  -4   9      508.54      482.46     11.74 o 
   1  -4   9      607.78      572.53     13.13 o 
   2  -4   9        4.49       12.49      6.24 o 
   3  -4   9       10.42        4.22      6.33 o 
   4  -4   9      112.21       86.03      8.99 o 
   5  -4   9       41.67       32.55      7.37 o 
   6  -4   9       46.41       42.69      8.80 o 
   7  -4   9      231.79      258.67     13.40 o 
   8  -4   9       18.74       11.33      9.06 o 
   9  -4   9      329.02      374.37     16.98 o 
  10  -4   9      135.09      133.29     13.88 o 
  11  -4   9       18.69        9.28     12.53 o 
  12  -4   9        4.32       14.31     12.01 o 
 -11  -3   9        0.27        9.91     11.33 o 
 -10  -3   9        0.92       11.33     11.33 o 
  -9  -3   9       14.70       10.82     11.28 o 
  -8  -3   9        4.10       33.19      9.81 o 
  -7  -3   9       59.51       64.99     10.68 o 
  -6  -3   9        4.48        7.37      8.76 o 
  -5  -3   9      174.97      186.54     10.97 o 
  -4  -3   9       42.23       53.01      7.69 o 
  -3  -3   9       43.21       36.25      7.16 o 
  -2  -3   9      138.95      145.66      8.80 o 
  -1  -3   9      922.30     1021.34     16.31 o 
   0  -3   9      210.15      183.04      6.49 o 
   1  -3   9        4.13       18.79      6.54 o 
   2  -3   9        3.64        4.62      1.10 o 
   3  -3   9        6.70       13.64      6.62 o 
   4  -3   9        1.87       25.41      5.83 o 
   5  -3   9      223.49      213.29      9.68 o 
   6  -3   9      103.50      105.12      8.94 o 
   7  -3   9       29.51       21.98      8.19 o 
   8  -3   9        1.43       11.37      7.87 o 
   9  -3   9      148.75      185.99     12.40 o 
  10  -3   9        9.08       11.63     10.73 o 
  11  -3   9      191.40      172.69     14.84 o 
  12  -3   9       21.56       18.84     12.10 o 
  13  -3   9        0.18        3.98     11.51 o 
 -11  -2   9       35.37       38.96     12.51 o 
 -10  -2   9       21.69       12.02     11.07 o 
  -9  -2   9      120.00      141.61     13.40 o 
  -8  -2   9        2.07        7.13      9.97 o 
  -7  -2   9       30.55       38.14      9.89 o 
  -6  -2   9        0.54       11.19      7.93 o 
  -5  -2   9       47.02       47.58      7.85 o 
  -4  -2   9      179.03      179.10      9.60 o 
  -3  -2   9        0.47       11.27      5.86 o 
  -2  -2   9       27.74       34.06      6.18 o 
  -1  -2   9     1117.08     1148.83     16.79 o 
   0  -2   9     2092.51     1931.71     20.71 o 
   1  -2   9     4076.68     3830.59     27.74 o 
   2  -2   9      437.50      375.84     10.86 o 
   3  -2   9       36.61       25.05      6.06 o 
   4  -2   9       13.76       16.26      5.68 o 
   5  -2   9      358.40      385.74     11.49 o 
   6  -2   9      151.93      161.15      9.13 o 
   7  -2   9       63.23       54.77      8.01 o 
   8  -2   9        1.68        7.27      7.27 o 
   9  -2   9       14.79       15.20      8.68 o 
  10  -2   9      176.91      162.28     14.07 o 
  11  -2   9       19.76       22.16     11.96 o 
  12  -2   9       13.90       11.52     11.52 o 
  13  -2   9        3.96        6.13     11.82 o 
 -12  -1   9        0.15        7.18     11.98 o 
 -11  -1   9        7.46        7.69     12.02 o 
 -10  -1   9       48.57       96.28     12.93 o 
  -9  -1   9       31.17       35.18     11.41 o 
  -8  -1   9        3.97       13.65      9.88 o 
  -7  -1   9      531.50      531.91     17.23 o 
  -6  -1   9       18.42       51.15      8.76 o 
  -5  -1   9      139.14      148.66      9.58 o 
  -4  -1   9       26.48       43.73      6.76 o 
  -3  -1   9        1.40        8.46      5.34 o 
  -2  -1   9       94.21      106.77      7.44 o 
  -1  -1   9      455.14      482.29     10.68 o 
   0  -1   9      180.59      172.18     49.16 o 
   1  -1   9     1189.32     1127.56     15.53 o 
   2  -1   9     1193.36     1153.46     15.55 o 
   3  -1   9       17.77       16.03      5.21 o 
   4  -1   9       10.66        5.66      4.85 o 
   5  -1   9       18.17       15.95      5.72 o 
   6  -1   9      477.42      455.22     12.85 o 
   7  -1   9       81.46       91.42      8.42 o 
   8  -1   9       37.69       34.71      7.71 o 
   9  -1   9       36.92       30.48      9.59 o 
  10  -1   9       32.17       41.91     10.59 o 
  11  -1   9       38.46       66.69     11.57 o 
  12  -1   9       10.43       12.00     12.00 o 
  13  -1   9        1.24        7.46     10.97 o 
 -12   0   9        1.95        6.50     11.61 o 
 -11   0   9       15.35       20.02     10.71 o 
 -10   0   9        0.75        4.65     11.59 o 
  -9   0   9      150.85      163.08     14.28 o 
  -8   0   9      243.77      237.98     14.16 o 
  -7   0   9      160.54      184.30     11.78 o 
  -6   0   9        4.80        2.24      7.64 o 
  -5   0   9      101.11      107.05      8.92 o 
  -4   0   9      120.53      138.61      9.74 o 
  -3   0   9       58.90       57.09      6.59 o 
  -2   0   9      445.81      449.40     11.29 o 
  -1   0   9      615.24      680.01     12.80 o 
   0   0   9      140.50      154.72     12.42 o 
   1   0   9     7946.78     7828.47    161.63 o 
   2   0   9      460.11      518.02     11.33 o 
   3   0   9     1015.66     1223.62     15.90 o 
   4   0   9       18.04       22.61      7.11 o 
   5   0   9      912.97     1032.72     16.26 o 
   6   0   9      288.58      318.52     11.42 o 
   7   0   9       68.46       62.75      8.16 o 
   8   0   9       23.54       42.80      8.73 o 
   9   0   9       23.91       43.43      8.86 o 
  10   0   9       72.36       77.52     11.65 o 
  11   0   9        8.20        0.45     11.71 o 
  12   0   9        2.61        2.69     11.66 o 
  13   0   9        1.43       24.69     11.03 o 
 -12   1   9        0.02        2.20     10.99 o 
 -11   1   9       13.13        4.43     11.08 o 
 -10   1   9       20.39       21.74     10.21 o 
  -9   1   9      242.94      233.59     14.19 o 
  -8   1   9        0.03        9.28      9.28 o 
  -7   1   9      759.16      750.24     16.76 o 
  -6   1   9       29.28       22.01      7.92 o 
  -5   1   9      517.57      554.87     13.63 o 
  -4   1   9      102.69      107.61      7.90 o 
  -3   1   9      171.52      143.32      7.89 o 
  -2   1   9      748.85      724.78     14.84 o 
  -1   1   9      983.41      919.38     14.27 o 
   0   1   9       19.78        7.21      3.90 o 
   1   1   9      833.57      806.71     13.31 o 
   2   1   9      112.07      100.72      6.68 o 
   3   1   9      348.66      322.24      9.69 o 
   4   1   9       37.09       35.73      5.11 o 
   5   1   9        0.14        3.01      4.72 o 
   6   1   9      397.68      400.83     12.20 o 
   7   1   9        1.93        7.07      7.07 o 
   8   1   9        4.93        5.82      7.16 o 
   9   1   9      269.74      282.18     13.11 o 
  10   1   9       13.84        8.64     10.47 o 
  11   1   9      210.77      240.21     15.47 o 
  12   1   9        1.00        4.05     10.36 o 
  13   1   9        0.99        3.96     11.00 o 
 -12   2   9        0.81        7.46     10.36 o 
 -11   2   9       16.07        7.59     10.96 o 
 -10   2   9       19.94       27.27      9.37 o 
  -9   2   9        1.04        1.72      9.01 o 
  -8   2   9       92.73       59.96      9.93 o 
  -7   2   9       74.68       89.27      8.23 o 
  -6   2   9       86.28       99.24      8.70 o 
  -5   2   9      101.49       99.26      7.87 o 
  -4   2   9      457.39      473.45     11.86 o 
  -3   2   9      195.66      205.36      8.81 o 
  -2   2   9      561.60      538.73     11.48 o 
  -1   2   9     1013.86     1001.93     14.53 o 
   0   2   9     2401.73     2412.24     15.12 o 
   1   2   9     4460.01     4581.35     28.85 o 
   2   2   9      136.24      157.93      7.35 o 
   3   2   9       17.27       24.82      5.22 o 
   4   2   9      262.44      296.28      9.65 o 
   5   2   9      508.62      528.81     12.40 o 
   6   2   9       40.01       42.04      6.70 o 
   7   2   9       44.59       40.65      7.67 o 
   8   2   9       20.20       16.86      8.19 o 
   9   2   9      240.31      265.25     13.74 o 
  10   2   9      268.07      246.20     15.58 o 
  11   2   9       37.91       35.97     11.39 o 
  12   2   9       12.23       28.20     10.74 o 
  13   2   9        8.22       14.76     10.42 o 
 -12   3   9       31.58       23.96     10.60 o 
 -11   3   9       67.66      103.31     11.30 o 
 -10   3   9       94.33      120.17     10.70 o 
  -9   3   9       83.94       96.51     10.87 o 
  -8   3   9       52.18       59.32     11.00 o 
  -7   3   9        0.73        1.72      7.26 o 
  -6   3   9      568.24      474.37     14.23 o 
  -5   3   9      118.22      132.28      8.27 o 
  -4   3   9        3.45        4.63      1.14 o 
  -3   3   9      484.65      556.85     12.38 o 
  -2   3   9      273.64      284.82      9.33 o 
  -1   3   9       17.36       25.76      6.68 o 
   0   3   9       70.63       70.90      4.40 o 
   1   3   9      585.70      704.65     12.40 o 
   2   3   9       78.99       58.63      6.21 o 
   3   3   9      175.43      207.10      8.48 o 
   4   3   9       92.07       96.51      7.18 o 
   5   3   9       16.37       24.39      5.87 o 
   6   3   9      171.85      160.96      8.64 o 
   7   3   9      204.46      232.80     11.44 o 
   8   3   9      529.26      545.57     15.61 o 
   9   3   9     1270.14     1411.99     25.27 o 
  10   3   9       54.29       61.26     11.43 o 
  11   3   9       28.31       27.06     11.73 o 
  12   3   9        0.00        2.65     10.57 o 
  13   3   9        8.06        8.89     10.60 o 
 -12   4   9       12.39       16.16      9.78 o 
 -11   4   9       12.13        5.44      9.34 o 
 -10   4   9       92.71       85.12     11.19 o 
  -9   4   9       17.81       21.22      8.57 o 
  -8   4   9       19.05        0.00      8.29 o 
  -7   4   9       36.56       30.32      8.42 o 
  -6   4   9       41.30       35.40      7.67 o 
  -5   4   9        9.31       11.22      6.47 o 
  -4   4   9      116.03      139.59      8.29 o 
  -3   4   9      291.27      342.65     10.57 o 
  -2   4   9       22.43       25.75      5.77 o 
  -1   4   9      112.02       77.73      6.70 o 
   0   4   9       46.01       37.91      8.53 o 
   1   4   9        8.99        9.89      4.94 o 
   2   4   9        0.58        5.86      5.86 o 
   3   4   9      334.43      299.17      9.96 o 
   4   4   9      191.49      207.20      8.63 o 
   5   4   9       32.08       20.52      6.84 o 
   6   4   9       30.93       21.97      6.87 o 
   7   4   9      429.47      397.10     13.77 o 
   8   4   9       34.47       33.06      8.72 o 
   9   4   9      307.51      316.29     14.63 o 
  10   4   9       55.43       70.09     10.85 o 
  11   4   9       48.81       36.80     11.54 o 
  12   4   9        1.01        7.73      9.89 o 
  13   4   9        4.54        7.38     10.25 o 
 -12   5   9        0.04        2.19      9.11 o 
 -11   5   9       28.83       40.93      9.86 o 
 -10   5   9       31.53       41.44      9.77 o 
  -9   5   9       36.07       17.23      9.62 o 
  -8   5   9       19.82       47.83      8.59 o 
  -7   5   9        0.68        0.42      8.31 o 
  -6   5   9       79.78       90.70      9.28 o 
  -5   5   9       45.12       61.11      7.26 o 
  -4   5   9      186.80      142.73      8.64 o 
  -3   5   9      157.72      171.38      8.74 o 
  -2   5   9      258.09      277.60      9.71 o 
  -1   5   9        0.04        2.22      4.89 o 
   0   5   9      293.47      317.07     15.02 o 
   1   5   9      153.33      183.64      8.60 o 
   2   5   9       95.97      115.74      8.16 o 
   3   5   9        0.00        0.46      5.46 o 
   4   5   9       67.18       52.97      6.85 o 
   5   5   9      934.82      850.08     16.48 o 
   6   5   9      130.32      147.15      9.16 o 
   7   5   9       24.06       27.48      8.24 o 
   8   5   9      224.50      215.89     12.78 o 
   9   5   9       27.83       37.55      9.50 o 
  10   5   9       19.34       22.27      9.80 o 
  11   5   9        5.07        7.81      9.55 o 
  12   5   9        0.72       17.53      8.77 o 
  13   5   9        0.94        5.93      9.89 o 
 -11   6   9        0.08        2.99      8.60 o 
 -10   6   9        0.01        4.24      9.27 o 
  -9   6   9      147.98      156.31     11.51 o 
  -8   6   9      151.83      142.66     11.35 o 
  -7   6   9       22.39       19.39      9.08 o 
  -6   6   9       31.54       43.55      7.54 o 
  -5   6   9       58.87       61.52      7.20 o 
  -4   6   9        0.16        0.85      6.01 o 
  -3   6   9       51.57       63.78      6.51 o 
  -2   6   9      129.06      130.10      7.88 o 
  -1   6   9      494.24      543.13     12.38 o 
   0   6   9       42.76       46.04      4.57 o 
   1   6   9       66.33       63.77      6.78 o 
   2   6   9       13.28       10.00      6.36 o 
   3   6   9        0.82        4.11      6.84 o 
   4   6   9       30.71       46.16      6.39 o 
   5   6   9        2.87        6.86      6.86 o 
   6   6   9      547.04      575.45     16.02 o 
   7   6   9        0.04        3.20      7.74 o 
   8   6   9     1039.82     1004.48     21.28 o 
   9   6   9       67.72       74.17     10.72 o 
  10   6   9      132.15      127.73     12.25 o 
  11   6   9       13.45       11.03      9.32 o 
  12   6   9        3.10       25.91      8.91 o 
 -11   7   9        0.37        8.92      8.92 o 
 -10   7   9        0.95        0.76      8.48 o 
  -9   7   9       14.88        0.78      9.50 o 
  -8   7   9       18.87       16.58      8.90 o 
  -7   7   9       13.93       14.41      9.06 o 
  -6   7   9       49.62       43.02      8.77 o 
  -5   7   9        9.62        1.70      6.76 o 
  -4   7   9       57.10       48.73      7.26 o 
  -3   7   9      230.24      224.85     10.36 o 
  -2   7   9       65.72       73.14      6.97 o 
  -1   7   9      172.31      168.11      9.21 o 
   0   7   9       28.43       24.82      4.38 o 
   1   7   9        2.84        2.71      5.86 o 
   2   7   9      109.85      112.10      8.63 o 
   3   7   9      156.24      143.96      9.11 o 
   4   7   9        1.90        6.39      6.85 o 
   5   7   9       50.81       48.86      7.76 o 
   6   7   9       42.42       29.62      8.20 o 
   7   7   9      398.55      386.94     14.95 o 
   8   7   9       69.82       50.21     10.75 o 
   9   7   9       21.80       21.14      9.69 o 
  10   7   9       88.99       79.79     11.16 o 
  11   7   9        3.61        5.78      9.51 o 
  12   7   9        6.97        7.45      9.02 o 
 -10   8   9        0.09        8.88      8.88 o 
  -9   8   9        9.05        5.17      9.53 o 
  -8   8   9        2.52       17.85      9.73 o 
  -7   8   9       41.48       45.38      9.08 o 
  -6   8   9        5.31        0.42      7.95 o 
  -5   8   9        1.01       19.46      6.77 o 
  -4   8   9       55.77       42.68      8.54 o 
  -3   8   9       52.80       68.42      7.74 o 
  -2   8   9       11.64       17.77      6.50 o 
  -1   8   9      367.04      345.54     12.22 o 
   0   8   9      677.82      670.22     17.79 o 
   1   8   9      400.26      417.98     13.43 o 
   2   8   9        0.47        0.90      6.78 o 
   3   8   9        3.91        0.90      7.27 o 
   4   8   9      230.01      228.48     11.38 o 
   5   8   9        3.45        2.27      7.72 o 
   6   8   9      121.48      130.02     10.43 o 
   7   8   9       21.93        8.09      9.43 o 
   8   8   9        2.33       15.06      9.30 o 
   9   8   9       63.36       60.65     11.27 o 
  10   8   9        0.21       13.01      8.39 o 
  11   8   9       81.65       83.05     11.23 o 
  12   8   9       15.48       26.79      9.44 o 
 -10   9   9        0.01        5.03      8.12 o 
  -9   9   9       20.22       15.12      9.55 o 
  -8   9   9        0.21        0.41      8.95 o 
  -7   9   9      147.07      144.82     12.41 o 
  -6   9   9      125.87      126.18     10.48 o 
  -5   9   9        2.19        0.00      7.62 o 
  -4   9   9       48.15       51.21      8.53 o 
  -3   9   9      216.31      202.25     11.59 o 
  -2   9   9      344.43      359.11     13.38 o 
  -1   9   9       36.09       31.22      8.66 o 
   0   9   9      122.34      122.88      7.09 o 
   1   9   9       34.80       46.77      8.82 o 
   2   9   9      508.03      514.98     15.27 o 
   3   9   9       51.28       56.43      8.58 o 
   4   9   9       14.31        0.00      8.14 o 
   5   9   9       52.22       42.44      9.48 o 
   6   9   9       21.03       17.51      8.53 o 
   7   9   9      155.42      140.69     11.98 o 
   8   9   9       30.14       34.42     10.03 o 
   9   9   9       12.61       30.95     10.17 o 
  10   9   9        2.96        6.12      9.79 o 
  11   9   9        7.96        0.00      9.68 o 
  -9  10   9        4.21        0.79      9.92 o 
  -8  10   9        1.02        2.84      8.94 o 
  -7  10   9        0.02        0.41      9.52 o 
  -6  10   9        7.11       20.95      9.22 o 
  -5  10   9       16.43       37.64      8.45 o 
  -4  10   9       42.55       51.07      8.09 o 
  -3  10   9        0.39        3.00      8.13 o 
  -2  10   9        4.95        1.28      8.58 o 
  -1  10   9      111.19      101.86     10.74 o 
   0  10   9      168.38      157.67      7.62 o 
   1  10   9      190.11      171.21     11.27 o 
   2  10   9      269.65      242.61     12.87 o 
   3  10   9      113.28      103.54     10.27 o 
   4  10   9        3.35        4.47      8.50 o 
   5  10   9      120.99      112.30     11.14 o 
   6  10   9       74.31       89.72     10.17 o 
   7  10   9       56.22       37.01     10.89 o 
   8  10   9        1.43        9.79      9.79 o 
   9  10   9        5.50        0.41      9.88 o 
  10  10   9        4.85        6.29      9.05 o 
  -8  11   9       11.17        0.80      9.65 o 
  -7  11   9        3.48        6.56      9.44 o 
  -6  11   9        0.37        9.98      8.72 o 
  -5  11   9        2.58        8.39      8.39 o 
  -4  11   9       11.44       16.04      9.28 o 
  -3  11   9        8.56       33.87      8.89 o 
  -2  11   9       99.29       88.15     10.60 o 
  -1  11   9       22.34       30.92      8.47 o 
   0  11   9        0.42       30.36      9.95 o 
   1  11   9       90.55       80.97      9.75 o 
   2  11   9       23.47       23.03      8.68 o 
   3  11   9      539.54      522.05     17.95 o 
   4  11   9        5.16       24.09      9.19 o 
   5  11   9      238.35      227.07     13.52 o 
   6  11   9        5.67       10.34      9.05 o 
   7  11   9        7.89        1.70      9.30 o 
   8  11   9       34.98       43.97      9.04 o 
   9  11   9        7.06        5.52      9.87 o 
  -7  12   9        0.36       18.46      8.83 o 
  -6  12   9       28.14       38.72      9.78 o 
  -5  12   9       45.37       58.87      9.88 o 
  -4  12   9        3.88        3.31      8.28 o 
  -3  12   9       47.04       44.83      9.96 o 
  -2  12   9        8.17        9.13      8.71 o 
  -1  12   9        6.70        9.52      8.27 o 
   0  12   9       28.87       28.64      6.69 o 
   1  12   9       73.41       66.52     10.26 o 
   2  12   9       21.05       14.73      9.26 o 
   3  12   9      222.50      225.55     13.57 o 
   4  12   9        0.46        4.66      9.32 o 
   5  12   9       17.99        5.47     10.10 o 
   6  12   9       11.31       13.67      8.70 o 
   7  12   9        0.78        9.31      9.31 o 
   8  12   9        1.03        9.37      9.37 o 
  -6  13   9       14.18        9.43     10.60 o 
  -5  13   9       50.86       51.30     11.54 o 
  -4  13   9       13.71       22.01     10.41 o 
  -3  13   9        0.67        0.80      9.23 o 
  -2  13   9       57.93       48.85     10.81 o 
  -1  13   9        2.82       10.36      7.96 o 
   0  13   9        3.06        3.81      6.32 o 
   1  13   9        1.09        0.78      8.63 o 
   2  13   9        0.35        9.23      9.23 o 
   3  13   9       50.34       46.49     10.11 o 
   4  13   9       55.10       40.73     10.09 o 
   5  13   9        4.26        7.18      9.58 o 
   6  13   9       35.13       44.19     10.95 o 
   7  13   9        5.63       13.65      9.10 o 
  -4  14   9       58.82       80.41     11.38 o 
  -3  14   9        0.72        9.89      9.13 o 
  -2  14   9        0.20        7.96      9.11 o 
  -1  14   9        3.21        3.39      8.66 o 
   0  14   9        0.00        3.17      6.06 o 
   1  14   9        1.45        8.47      8.47 o 
   2  14   9        3.84        1.50      8.25 o 
   3  14   9       12.03       13.96      9.06 o 
   4  14   9        7.24       40.93      9.77 o 
  -1 -11  10       20.46        1.04      9.04 o 
   0 -11  10       31.72       27.84      7.01 o 
   1 -11  10       63.56       69.37     11.57 o 
   2 -11  10        0.02       11.55      9.62 o 
   3 -11  10        0.52        2.38      9.91 o 
  -4 -10  10        6.58       17.00      9.83 o 
  -3 -10  10        6.86       18.50      8.88 o 
  -2 -10  10      101.18       87.92     11.21 o 
  -1 -10  10        6.38        2.82      9.90 o 
   0 -10  10        1.06        2.21      6.58 o 
   1 -10  10       12.01       22.34      9.47 o 
   2 -10  10       54.17       55.99     10.58 o 
   3 -10  10        7.55       12.95      9.70 o 
   4 -10  10       11.83        7.92     11.67 o 
   5 -10  10        0.82        0.00     10.28 o 
   6 -10  10       13.90        9.66     11.85 o 
  -6  -9  10        0.97        7.23     10.05 o 
  -5  -9  10       55.33       56.42     10.65 o 
  -4  -9  10        0.00        9.66      9.66 o 
  -3  -9  10       47.03       26.47     10.21 o 
  -2  -9  10        1.04       14.77      7.75 o 
  -1  -9  10       39.68       25.58      9.01 o 
   0  -9  10      126.91      101.43     15.51 o 
   1  -9  10       26.17       21.47      9.20 o 
   2  -9  10        3.70        5.17      8.74 o 
   3  -9  10       36.63       26.71      9.86 o 
   4  -9  10        8.85        2.97      9.76 o 
   5  -9  10        0.13        0.87      9.62 o 
   6  -9  10        1.07        8.98     10.33 o 
   7  -9  10       27.31       24.37     11.50 o 
   8  -9  10        9.92       18.26     12.18 o 
  -7  -8  10       17.81        7.53     12.14 o 
  -6  -8  10      158.35      174.45     13.57 o 
  -5  -8  10       28.83        7.67     10.10 o 
  -4  -8  10        1.17        1.19      8.70 o 
  -3  -8  10       25.68       29.80      8.52 o 
  -2  -8  10       59.72       60.10      9.07 o 
  -1  -8  10       10.87       25.05      8.48 o 
   0  -8  10        4.30       21.78      5.80 o 
   1  -8  10       47.35       50.49      8.94 o 
   2  -8  10       58.80       50.28      9.65 o 
   3  -8  10       62.74       54.09     10.40 o 
   4  -8  10        0.01        3.01      9.02 o 
   5  -8  10       55.46       50.92     10.62 o 
   6  -8  10       74.28       90.12     12.29 o 
   7  -8  10       10.46       15.40     10.73 o 
   8  -8  10        8.11       25.24     11.90 o 
   9  -8  10        8.74       10.14     13.04 o 
  -8  -7  10       41.00       39.97     12.60 o 
  -7  -7  10        1.46        5.99     10.70 o 
  -6  -7  10       80.90       73.68     11.37 o 
  -5  -7  10       71.23       64.09     10.34 o 
  -4  -7  10       10.38        3.65      8.11 o 
  -3  -7  10        4.53        7.95      7.95 o 
  -2  -7  10        5.98       21.38      7.38 o 
  -1  -7  10        0.34       10.22      6.82 o 
   0  -7  10        0.00        2.22      5.09 o 
   1  -7  10      184.47      170.86     11.03 o 
   2  -7  10       59.45       32.15      9.76 o 
   3  -7  10        6.92        5.87      8.40 o 
   4  -7  10      167.36      160.56     12.11 o 
   5  -7  10      152.69      139.36     13.36 o 
   6  -7  10       91.32       78.65     12.34 o 
   7  -7  10       39.62       42.61     11.70 o 
   8  -7  10       18.09       15.29     11.47 o 
   9  -7  10       17.07       43.16     12.61 o 
  10  -7  10        5.49       16.12     13.19 o 
  -9  -6  10        7.81        1.34     12.58 o 
  -8  -6  10       25.16        6.66     12.43 o 
  -7  -6  10       34.74       29.78     11.39 o 
  -6  -6  10       19.99       19.41     10.35 o 
  -5  -6  10      165.72      187.68     12.73 o 
  -4  -6  10       32.26       32.57      8.35 o 
  -3  -6  10        6.37        6.15      6.56 o 
  -2  -6  10        1.01        0.40      7.22 o 
  -1  -6  10       84.21       83.04      8.62 o 
   0  -6  10       68.01       77.68      9.69 o 
   1  -6  10       10.26        2.39      7.18 o 
   2  -6  10      407.43      426.48     13.97 o 
   3  -6  10        3.76       22.38      8.03 o 
   4  -6  10      160.13      142.54     11.27 o 
   5  -6  10        7.85        3.55      8.44 o 
   6  -6  10       22.00       33.19     10.01 o 
   7  -6  10      278.14      324.67     15.33 o 
   8  -6  10       18.45        7.10     11.35 o 
   9  -6  10        2.17        8.15     11.52 o 
  10  -6  10        5.24       14.03     12.58 o 
  11  -6  10        2.80        8.69     13.05 o 
 -10  -5  10       10.85       14.31     12.01 o 
  -9  -5  10       21.35       31.62     11.92 o 
  -8  -5  10       48.44       53.09     10.89 o 
  -7  -5  10        5.14       10.32      9.87 o 
  -6  -5  10        2.54        1.77      9.30 o 
  -5  -5  10        1.59        3.93      8.74 o 
  -4  -5  10       86.44       73.29      9.49 o 
  -3  -5  10        1.75        9.76      6.79 o 
  -2  -5  10       67.98       38.27      8.32 o 
  -1  -5  10        0.22        2.03      6.50 o 
   0  -5  10      211.32      204.03     20.17 o 
   1  -5  10      106.22      107.85      8.89 o 
   2  -5  10      620.17      545.27     14.45 o 
   3  -5  10        8.27       20.65      7.59 o 
   4  -5  10        1.80        6.88      7.74 o 
   5  -5  10      258.36      306.27     14.05 o 
   6  -5  10        1.58        4.48      8.94 o 
   7  -5  10       47.53       36.45     10.03 o 
   8  -5  10       91.18       94.95     12.51 o 
   9  -5  10        5.06        4.22     10.32 o 
  10  -5  10        1.61        9.45     12.30 o 
  11  -5  10       65.28       55.82     14.66 o 
 -10  -4  10        0.74        8.00     12.24 o 
  -9  -4  10        2.63       11.70     11.70 o 
  -8  -4  10        4.72        4.18     10.68 o 
  -7  -4  10        4.31       10.12     10.12 o 
  -6  -4  10      198.74      194.39     13.20 o 
  -5  -4  10        2.08        1.35      8.10 o 
  -4  -4  10      117.44      124.42      9.33 o 
  -3  -4  10       11.09       18.82      7.44 o 
  -2  -4  10       53.04       53.65      7.29 o 
  -1  -4  10       16.68       32.63      6.69 o 
   0  -4  10       11.07        7.82      4.54 o 
   1  -4  10       17.44        2.03      6.89 o 
   2  -4  10      139.26       97.03      8.63 o 
   3  -4  10      128.91      107.61      8.76 o 
   4  -4  10       35.69       38.52      7.62 o 
   5  -4  10        0.02        9.03      6.88 o 
   6  -4  10       76.91       68.14     10.05 o 
   7  -4  10       49.09       60.37      9.32 o 
   8  -4  10      151.66      170.79     13.07 o 
   9  -4  10        6.60        5.48     10.95 o 
  10  -4  10       34.05       31.31     11.98 o 
  11  -4  10       52.10       65.97     13.38 o 
  12  -4  10        1.08       12.83     12.37 o 
 -11  -3  10       10.91        5.27     12.47 o 
 -10  -3  10       16.78       17.25     11.50 o 
  -9  -3  10        2.97        2.86     11.45 o 
  -8  -3  10       89.69      108.45     11.84 o 
  -7  -3  10       68.52       68.50     10.32 o 
  -6  -3  10      126.17      139.32     11.14 o 
  -5  -3  10       79.84       81.26     10.11 o 
  -4  -3  10       97.16      104.69      9.52 o 
  -3  -3  10       13.72       26.33      7.14 o 
  -2  -3  10        1.24       16.18      7.00 o 
  -1  -3  10        3.54       16.58      7.22 o 
   0  -3  10      261.18      250.73     11.50 o 
   1  -3  10      537.24      502.38     12.50 o 
   2  -3  10       52.87       45.10      7.72 o 
   3  -3  10       15.41       20.18      5.99 o 
   4  -3  10       52.19       62.23      7.47 o 
   5  -3  10      124.18      125.25      9.25 o 
   6  -3  10       57.90       61.85      8.96 o 
   7  -3  10        4.04        5.64      7.79 o 
   8  -3  10       24.80       22.00      8.79 o 
   9  -3  10       46.10       57.10     10.70 o 
  10  -3  10        9.93       15.33     11.27 o 
  11  -3  10       29.81       40.29     12.68 o 
  12  -3  10       19.31       38.31     12.62 o 
 -11  -2  10        3.49        0.49     12.09 o 
 -10  -2  10        2.65        1.45     12.57 o 
  -9  -2  10       58.81       50.92     12.50 o 
  -8  -2  10        8.19       19.53     10.00 o 
  -7  -2  10      335.63      380.40     15.08 o 
  -6  -2  10      211.53      217.19     12.58 o 
  -5  -2  10       69.38       59.40      9.20 o 
  -4  -2  10      125.51      144.89      9.54 o 
  -3  -2  10       74.96       72.86      7.60 o 
  -2  -2  10        1.03        6.57      6.57 o 
  -1  -2  10     1248.72     1213.02     17.91 o 
   0  -2  10        6.26       12.29      6.85 o 
   1  -2  10      875.48      865.39     16.39 o 
   2  -2  10      409.62      381.82     11.64 o 
   3  -2  10       56.68       50.20      6.88 o 
   4  -2  10      135.82      153.85      8.60 o 
   5  -2  10        0.51        6.64      6.21 o 
   6  -2  10       72.14       84.62      8.84 o 
   7  -2  10       27.68       12.42      7.70 o 
   8  -2  10        0.39       12.62      7.83 o 
   9  -2  10       17.22       21.21      9.72 o 
  10  -2  10       91.82      118.07     12.98 o 
  11  -2  10        6.34        3.60     11.70 o 
  12  -2  10       11.16       31.38     11.66 o 
  13  -2  10        4.66       11.92     11.92 o 
 -11  -1  10       12.47       22.46     11.47 o 
 -10  -1  10       15.92       10.98     12.41 o 
  -9  -1  10       15.88        9.95     11.37 o 
  -8  -1  10      238.37      272.25     14.55 o 
  -7  -1  10      345.88      336.76     15.33 o 
  -6  -1  10        0.90       21.13      9.18 o 
  -5  -1  10      612.97      636.00     15.91 o 
  -4  -1  10      171.76      152.17      9.88 o 
  -3  -1  10       32.58       27.88      7.09 o 
  -2  -1  10       81.54      113.60      7.39 o 
  -1  -1  10        2.20        8.09      6.38 o 
   0  -1  10      233.64      285.22      8.23 o 
   1  -1  10      279.70      234.07      9.99 o 
   2  -1  10      583.06      522.88     12.45 o 
   3  -1  10      487.23      494.08     11.76 o 
   4  -1  10      303.41      283.85      9.84 o 
   5  -1  10        1.89        4.99      6.24 o 
   6  -1  10       54.60       45.24      7.18 o 
   7  -1  10        4.18        7.74      7.31 o 
   8  -1  10        3.65        7.01      7.88 o 
   9  -1  10       12.21        8.00      9.33 o 
  10  -1  10       12.12       29.23     10.35 o 
  11  -1  10      108.15      122.91     13.10 o 
  12  -1  10       32.14       14.40     13.06 o 
  13  -1  10        0.01        5.30     11.94 o 
 -11   0  10        1.85       14.30     10.61 o 
 -10   0  10        3.13       12.00     11.53 o 
  -9   0  10       91.84       75.28     13.32 o 
  -8   0  10       58.30       47.43     11.40 o 
  -7   0  10       81.78      121.76     10.86 o 
  -6   0  10      493.01      518.91     15.28 o 
  -5   0  10       83.79       79.38      8.92 o 
  -4   0  10       11.45        8.85      7.09 o 
  -3   0  10       16.70       18.43      6.14 o 
  -2   0  10       94.99      111.90      7.80 o 
  -1   0  10      132.46      134.90     10.67 o 
   0   0  10     1567.86     1529.34     22.64 o 
   1   0  10     3404.98     3369.69     34.91 o 
   2   0  10       72.97       72.75      7.77 o 
   3   0  10      401.78      465.41     12.39 o 
   4   0  10        2.56        1.25      6.69 o 
   5   0  10       29.36       21.63      7.64 o 
   6   0  10        2.09        1.73      7.32 o 
   7   0  10       82.66       87.64      9.20 o 
   8   0  10        6.97        4.01      8.90 o 
   9   0  10        5.74        9.47      9.47 o 
  10   0  10        0.08        6.82     10.01 o 
  11   0  10       57.37       46.48     13.22 o 
  12   0  10       16.61       18.07     11.75 o 
  13   0  10       13.45        8.40     11.94 o 
 -12   1  10        7.61        2.61     11.30 o 
 -11   1  10        4.44       15.39     10.11 o 
 -10   1  10       10.92        1.32     10.60 o 
  -9   1  10        9.51        9.29     10.62 o 
  -8   1  10      119.92      101.29     11.94 o 
  -7   1  10       47.76       56.08     10.16 o 
  -6   1  10      279.26      248.62     12.34 o 
  -5   1  10        1.66        5.28      7.48 o 
  -4   1  10      302.43      270.10     10.98 o 
  -3   1  10        4.05        0.87      5.69 o 
  -2   1  10       97.20       92.38      7.84 o 
  -1   1  10        3.42        7.34      7.34 o 
   0   1  10     4497.32     4469.61     36.57 o 
   1   1  10       22.83       45.55      7.10 o 
   2   1  10       37.65       29.46      7.58 o 
   3   1  10        7.79        8.50      5.10 o 
   4   1  10        0.36        5.60      5.60 o 
   5   1  10      136.69      122.89      8.28 o 
   6   1  10       40.76       55.67      7.51 o 
   7   1  10       31.52       29.56      7.61 o 
   8   1  10        2.58        8.16      8.16 o 
   9   1  10       16.54       11.90      9.61 o 
  10   1  10      271.46      241.20     15.62 o 
  11   1  10       36.24       49.88     12.36 o 
  12   1  10       32.73       47.81     11.73 o 
  13   1  10        2.76        6.14     11.40 o 
 -12   2  10        1.14        3.70     10.67 o 
 -11   2  10       43.73       74.13     11.73 o 
 -10   2  10        0.54        8.49     10.18 o 
  -9   2  10       42.98       44.13     10.28 o 
  -8   2  10       57.41       62.08      9.49 o 
  -7   2  10      146.34      150.32     11.69 o 
  -6   2  10        0.39        3.48      7.39 o 
  -5   2  10       61.08       60.26      7.86 o 
  -4   2  10        0.93       12.27      6.13 o 
  -3   2  10        0.03        2.64      5.71 o 
  -2   2  10      101.25      114.67      7.47 o 
  -1   2  10     1327.83     1485.64     18.41 o 
   0   2  10       27.72       43.32     21.77 o 
   1   2  10     1094.34     1098.66     16.81 o 
   2   2  10        1.17        5.65      5.65 o 
   3   2  10       14.91       11.81      5.69 o 
   4   2  10       52.39       41.98      6.63 o 
   5   2  10       20.76       20.98      6.69 o 
   6   2  10       42.51       43.77      7.66 o 
   7   2  10        8.77        8.66      7.29 o 
   8   2  10        4.83        1.38      7.80 o 
   9   2  10        1.64        0.92      9.68 o 
  10   2  10        3.40        6.44     11.05 o 
  11   2  10       15.43       12.76     11.39 o 
  12   2  10       11.97       22.74     10.70 o 
  13   2  10       27.57       13.33     12.05 o 
 -12   3  10        1.53       11.29     11.29 o 
 -11   3  10        0.80       13.22      9.62 o 
 -10   3  10        9.80        7.37      9.83 o 
  -9   3  10       48.17       54.95     10.83 o 
  -8   3  10       21.37       26.14      9.27 o 
  -7   3  10      241.14      242.43     11.93 o 
  -6   3  10      114.00      126.41      9.89 o 
  -5   3  10      403.25      373.67     12.58 o 
  -4   3  10       32.28       37.12      6.55 o 
  -3   3  10       14.57       22.85      6.15 o 
  -2   3  10       13.90       26.49      5.74 o 
  -1   3  10       54.80       66.99      8.42 o 
   0   3  10      155.27      212.29      6.24 o 
   1   3  10        3.17        6.44      1.97 o 
   2   3  10      187.05      220.78      8.88 o 
   3   3  10     1739.44     1755.09     21.02 o 
   4   3  10      229.28      243.77     10.37 o 
   5   3  10        0.06        4.99      5.90 o 
   6   3  10       26.95       22.41      7.32 o 
   7   3  10       41.14       42.77      8.74 o 
   8   3  10       50.51       56.75      9.68 o 
   9   3  10        1.77        9.21     10.13 o 
  10   3  10      472.13      483.67     18.29 o 
  11   3  10       22.00       49.90     10.34 o 
  12   3  10       25.27       31.00     11.36 o 
  13   3  10       15.28       24.64     11.27 o 
 -11   4  10       70.89       60.52     11.57 o 
 -10   4  10       72.60       61.89     11.10 o 
  -9   4  10       20.42        4.87      9.73 o 
  -8   4  10      387.37      371.70     15.28 o 
  -7   4  10      233.26      241.44     12.16 o 
  -6   4  10      385.02      408.47     13.59 o 
  -5   4  10      117.43      101.36      9.02 o 
  -4   4  10       19.94       29.07      6.51 o 
  -3   4  10       60.35       68.30      7.01 o 
  -2   4  10        4.92        9.26      5.29 o 
  -1   4  10       10.33       19.98      5.33 o 
   0   4  10      133.79      154.75      8.03 o 
   1   4  10       76.92       83.87      7.62 o 
   2   4  10      255.09      291.64     10.37 o 
   3   4  10      693.32      688.81     14.51 o 
   4   4  10      467.20      441.91     13.21 o 
   5   4  10      291.38      307.20     11.45 o 
   6   4  10       40.40       29.87      7.36 o 
   7   4  10       67.75       42.37      8.75 o 
   8   4  10      267.88      274.08     13.79 o 
   9   4  10      417.78      418.51     16.91 o 
  10   4  10       35.05       41.00     10.81 o 
  11   4  10       28.21       49.73     10.56 o 
  12   4  10       17.85        6.79     10.60 o 
  13   4  10        0.43        3.62      9.65 o 
 -11   5  10       18.33       37.01     10.10 o 
 -10   5  10       14.23       30.16     10.06 o 
  -9   5  10       10.49       15.09      9.53 o 
  -8   5  10        0.59        7.71      8.93 o 
  -7   5  10       50.40       42.14      8.67 o 
  -6   5  10       90.39       89.74     10.07 o 
  -5   5  10       75.22       74.80      8.08 o 
  -4   5  10      560.76      576.72     14.19 o 
  -3   5  10       31.16       30.86      6.96 o 
  -2   5  10        3.67        9.65      5.70 o 
  -1   5  10       96.27       95.14      7.09 o 
   0   5  10        9.57       16.12      4.90 o 
   1   5  10       14.34       14.00      5.87 o 
   2   5  10      273.23      269.11     10.89 o 
   3   5  10      109.77      104.37      8.20 o 
   4   5  10      147.40      141.36      9.61 o 
   5   5  10       20.43       24.77      8.25 o 
   6   5  10        9.43       16.07      7.35 o 
   7   5  10       48.49       49.98      9.16 o 
   8   5  10      145.17      169.61     12.77 o 
   9   5  10       19.99       30.65      9.47 o 
  10   5  10       74.86       74.69     11.50 o 
  11   5  10       18.01       18.44     10.29 o 
  12   5  10        5.16        9.44      9.84 o 
  13   5  10        0.12        6.17      9.64 o 
 -11   6  10       22.93       25.26      9.15 o 
 -10   6  10       20.26       18.61      9.12 o 
  -9   6  10       64.60       71.21     10.57 o 
  -8   6  10        0.12        9.62      8.81 o 
  -7   6  10       30.12       33.90      8.99 o 
  -6   6  10      137.93      121.24     10.38 o 
  -5   6  10       44.58       51.38      7.15 o 
  -4   6  10       10.45        8.95      6.39 o 
  -3   6  10        0.49        5.18      5.61 o 
  -2   6  10       72.63       80.58      7.40 o 
  -1   6  10      385.25      391.69     11.87 o 
   0   6  10       13.26       15.43      4.23 o 
   1   6  10       78.54       83.52      7.67 o 
   2   6  10     1127.02     1042.28     18.17 o 
   3   6  10       70.15       79.83      7.75 o 
   4   6  10      480.59      491.67     14.18 o 
   5   6  10      157.29      151.08     10.08 o 
   6   6  10       11.26       15.08      7.76 o 
   7   6  10      469.89      473.16     16.38 o 
   8   6  10      109.39      122.10     12.16 o 
   9   6  10      122.57      122.32     11.97 o 
  10   6  10        1.32        0.86      9.08 o 
  11   6  10        0.95       15.83      9.59 o 
  12   6  10        1.09       10.28     10.28 o 
 -11   7  10       13.42       14.09     10.12 o 
 -10   7  10        3.93       12.41      9.03 o 
  -9   7  10        0.17        6.20      8.54 o 
  -8   7  10        4.80        9.55      7.95 o 
  -7   7  10        2.28        1.63      8.52 o 
  -6   7  10       22.37       13.61      8.25 o 
  -5   7  10      105.66       92.90      9.62 o 
  -4   7  10        0.21        8.47      5.93 o 
  -3   7  10       52.85       50.53      7.27 o 
  -2   7  10      170.93      175.07      9.51 o 
  -1   7  10        9.25        4.79      6.54 o 
   0   7  10       89.35       93.44      5.91 o 
   1   7  10      229.28      226.02     10.78 o 
   2   7  10       63.35       61.17      8.15 o 
   3   7  10       51.64       40.04      8.18 o 
   4   7  10        8.37       15.50      7.74 o 
   5   7  10        7.34       11.85      7.29 o 
   6   7  10        0.01        5.90      7.26 o 
   7   7  10       42.78       40.97      9.46 o 
   8   7  10        1.04        7.99     10.22 o 
   9   7  10       88.97       84.33     11.73 o 
  10   7  10        0.00        0.42      9.69 o 
  11   7  10        0.27        1.62      9.27 o 
  12   7  10        0.04        4.18      9.49 o 
 -10   8  10        0.01        6.73      8.97 o 
  -9   8  10        5.17        3.09      8.89 o 
  -8   8  10       29.47       13.07      9.51 o 
  -7   8  10       23.82       18.60      9.70 o 
  -6   8  10      217.49      192.45     12.33 o 
  -5   8  10      264.24      258.40     12.50 o 
  -4   8  10        6.65       17.28      6.74 o 
  -3   8  10       34.55       39.58      7.65 o 
  -2   8  10      228.19      230.47     10.73 o 
  -1   8  10       68.49       90.84      8.22 o 
   0   8  10      169.81      158.16     14.83 o 
   1   8  10       33.08       44.96      7.57 o 
   2   8  10        6.24       15.76      8.11 o 
   3   8  10      211.71      192.68     11.76 o 
   4   8  10       16.98       16.30      7.69 o 
   5   8  10        0.21        1.35      7.67 o 
   6   8  10       17.38       16.17      8.09 o 
   7   8  10       20.64       39.53      9.77 o 
   8   8  10        8.95        5.67     10.04 o 
   9   8  10       82.07       53.52     10.62 o 
  10   8  10       51.35       59.32     10.23 o 
  11   8  10        1.39       10.49     10.49 o 
  -9   9  10       26.53       21.15      8.46 o 
  -8   9  10       27.99       34.37      9.48 o 
  -7   9  10      198.48      189.97     13.31 o 
  -6   9  10      213.35      207.84     13.12 o 
  -5   9  10        0.07        5.81      8.30 o 
  -4   9  10        7.31       11.32      7.55 o 
  -3   9  10        6.05        8.04      8.04 o 
  -2   9  10       31.48       43.43      8.10 o 
  -1   9  10      271.55      308.78     12.85 o 
   0   9  10      122.10      108.89      9.05 o 
   1   9  10       24.75       20.96      9.16 o 
   2   9  10      278.66      298.94     12.93 o 
   3   9  10       99.94       80.59      9.85 o 
   4   9  10        7.78       11.65      8.07 o 
   5   9  10        8.23       20.53      8.04 o 
   6   9  10        7.85        3.54      8.41 o 
   7   9  10        1.34        3.49      9.60 o 
   8   9  10        8.11       18.33      9.38 o 
   9   9  10        0.59        4.13      8.66 o 
  10   9  10        0.55        4.73      9.47 o 
  11   9  10        0.46        7.43      9.29 o 
  -9  10  10       15.18       12.96      9.53 o 
  -8  10  10        5.35       16.07      9.41 o 
  -7  10  10        0.02        6.01      9.22 o 
  -6  10  10        5.73        5.69      8.96 o 
  -5  10  10       81.09       83.71     10.72 o 
  -4  10  10        8.68        2.91      8.32 o 
  -3  10  10       72.81       67.04     10.06 o 
  -2  10  10      343.89      370.49     14.74 o 
  -1  10  10       46.06       43.10      8.87 o 
   0  10  10      127.84      131.40      8.10 o 
   1  10  10       57.85       61.09      8.97 o 
   2  10  10      480.83      464.22     16.64 o 
   3  10  10       11.67        7.92      8.37 o 
   4  10  10      112.27       93.33     10.57 o 
   5  10  10      117.48      109.02     11.39 o 
   6  10  10        0.01        1.29      8.65 o 
   7  10  10        3.43        6.80      8.49 o 
   8  10  10        8.11        7.43      8.67 o 
   9  10  10        3.72        1.59      8.74 o 
  10  10  10        0.54        6.40      9.42 o 
  -8  11  10       11.90       10.40      9.25 o 
  -7  11  10       13.81        9.47      9.47 o 
  -6  11  10       26.42       22.49     10.04 o 
  -5  11  10       90.87       93.11     10.98 o 
  -4  11  10       54.66       52.91     10.25 o 
  -3  11  10        2.41        5.36      9.08 o 
  -2  11  10      116.56      122.43     10.76 o 
  -1  11  10        3.37       25.26      8.27 o 
   0  11  10        6.90        6.96      6.00 o 
   1  11  10        2.26        4.57      7.89 o 
   2  11  10        1.55        1.28      8.53 o 
   3  11  10      261.80      250.07     14.58 o 
   4  11  10      213.50      237.77     13.28 o 
   5  11  10       59.99       86.29     10.62 o 
   6  11  10       25.00       14.24      9.63 o 
   7  11  10        0.12        1.23      8.59 o 
   8  11  10        2.46        0.78      8.69 o 
   9  11  10        1.72       12.44      8.67 o 
  -7  12  10        0.04        0.76      9.20 o 
  -6  12  10        2.12        2.34      9.00 o 
  -5  12  10       44.98       50.72     10.70 o 
  -4  12  10        3.75        6.40      9.20 o 
  -3  12  10       90.91      108.43     11.24 o 
  -2  12  10       30.22       46.64      9.25 o 
  -1  12  10        0.99        8.03      8.03 o 
   0  12  10        0.02        2.14      7.01 o 
   1  12  10        3.67       10.78      8.39 o 
   2  12  10        8.11        4.92      9.03 o 
   3  12  10      134.38      108.06     12.37 o 
   4  12  10       36.82       27.55     10.28 o 
   5  12  10       30.24       48.82      9.76 o 
   6  12  10        5.39        3.99      9.18 o 
   7  12  10        7.75        3.10      9.68 o 
   8  12  10       15.47       21.54      8.91 o 
  -5  13  10       11.72       23.55      9.12 o 
  -4  13  10        2.80        9.20      9.20 o 
  -3  13  10        5.94        1.16      8.86 o 
  -2  13  10       15.17       13.48      9.62 o 
  -1  13  10        1.23        2.30      8.44 o 
   0  13  10        0.17        3.10      5.78 o 
   1  13  10       96.21       94.95     10.98 o 
   2  13  10       35.18       22.08      9.30 o 
   3  13  10        7.02        8.18      8.97 o 
   4  13  10       21.08       15.51      9.30 o 
   5  13  10        6.19        3.05      9.16 o 
   6  13  10        2.37        0.37      9.32 o 
  -3  14  10       11.17       27.85      9.41 o 
  -2  14  10        2.30       11.20      8.66 o 
  -1  14  10        4.79       11.50      8.26 o 
   0  14  10        2.74        6.28      6.28 o 
   1  14  10        0.97        6.67      8.08 o 
   2  14  10        4.08        5.73      8.96 o 
   3  14  10       15.73        0.72      9.36 o 
   4  14  10        0.61        0.36      8.57 o 
  -2 -10  11        6.07        0.73      9.52 o 
  -1 -10  11       31.73       57.09      9.99 o 
   0 -10  11        9.30        5.09      7.15 o 
   1 -10  11        8.72       15.94      9.11 o 
   2 -10  11       24.56        7.45     10.20 o 
   3 -10  11       31.91       36.40     10.92 o 
   4 -10  11        6.29        0.83      9.58 o 
  -4  -9  11       25.46       27.47     10.21 o 
  -3  -9  11        0.91        6.15      9.21 o 
  -2  -9  11       10.13       14.98      8.62 o 
  -1  -9  11        2.35        8.74      8.74 o 
   0  -9  11        0.00        3.99      6.17 o 
   1  -9  11       22.30       10.77      9.22 o 
   2  -9  11        0.47        9.15      9.15 o 
   3  -9  11        3.21       12.32      9.04 o 
   4  -9  11       26.73        8.89     11.85 o 
   5  -9  11        9.94       23.93     10.88 o 
   6  -9  11       16.92       19.18     11.15 o 
   7  -9  11        9.30       10.93     10.93 o 
  -6  -8  11       10.97       15.91     10.89 o 
  -5  -8  11        0.53        9.86      9.04 o 
  -4  -8  11        0.04        5.23      9.26 o 
  -3  -8  11       20.63       22.43      9.06 o 
  -2  -8  11        7.14       16.51      8.45 o 
  -1  -8  11        2.65        1.12      8.21 o 
   0  -8  11        1.40        2.81      8.46 o 
   1  -8  11      186.41      194.27     11.67 o 
   2  -8  11       39.57       24.14     10.07 o 
   3  -8  11       31.46       35.73      9.56 o 
   4  -8  11        0.84        5.14      9.42 o 
   5  -8  11        0.67       11.45     10.12 o 
   6  -8  11        0.65       15.80     10.39 o 
   7  -8  11        2.29        0.46     11.07 o 
   8  -8  11       54.85       56.31     13.13 o 
  -7  -7  11       61.93       57.11     13.96 o 
  -6  -7  11        5.00        5.15     10.29 o 
  -5  -7  11       89.88      100.26     12.22 o 
  -4  -7  11        1.40        8.67      8.67 o 
  -3  -7  11        9.85       15.77      8.09 o 
  -2  -7  11       34.47       37.50      8.29 o 
  -1  -7  11        2.76        3.07      7.67 o 
   0  -7  11        7.62        7.19      5.53 o 
   1  -7  11       41.21       31.92      9.46 o 
   2  -7  11       10.54       10.97      8.13 o 
   3  -7  11       36.32       34.30      9.62 o 
   4  -7  11        0.83        7.31      9.47 o 
   5  -7  11        2.26        6.63      9.72 o 
   6  -7  11       34.07       33.94     11.77 o 
   7  -7  11       21.13       13.41     11.56 o 
   8  -7  11        0.03        4.70     11.29 o 
   9  -7  11       14.71       21.41     11.90 o 
  -8  -6  11        3.23        2.25     12.21 o 
  -7  -6  11       20.34       47.75     10.71 o 
  -6  -6  11        5.36        2.20     10.55 o 
  -5  -6  11        1.22        9.95     10.38 o 
  -4  -6  11        6.24        9.35      8.49 o 
  -3  -6  11        2.53        9.99      7.91 o 
  -2  -6  11        0.01        0.47      7.32 o 
  -1  -6  11       13.02        5.94      7.53 o 
   0  -6  11       48.33       42.36      9.90 o 
   1  -6  11        0.08        6.38      7.57 o 
   2  -6  11       10.09       14.72      8.59 o 
   3  -6  11       45.12       36.90      9.64 o 
   4  -6  11      633.78      629.10     18.91 o 
   5  -6  11        2.52       19.79     10.12 o 
   6  -6  11       59.75       58.91     11.24 o 
   7  -6  11        0.06        4.59     10.56 o 
   8  -6  11       23.18       28.91     11.19 o 
   9  -6  11        0.01        3.77     11.80 o 
  10  -6  11        0.00       21.82     11.86 o 
  -9  -5  11       10.77       27.52     12.13 o 
  -8  -5  11        3.62        1.85     11.56 o 
  -7  -5  11       16.34       24.66     10.96 o 
  -6  -5  11        8.84        1.35     10.37 o 
  -5  -5  11        4.50        9.77      9.77 o 
  -4  -5  11        0.02        7.86      8.30 o 
  -3  -5  11       13.95       16.72      7.71 o 
  -2  -5  11       50.26       54.94      8.38 o 
  -1  -5  11       55.51       55.06      8.15 o 
   0  -5  11       28.71       33.90      5.30 o 
   1  -5  11      190.98      192.65     11.24 o 
   2  -5  11      975.87      946.72     20.06 o 
   3  -5  11       27.22       37.61      8.35 o 
   4  -5  11       83.68       77.60      9.81 o 
   5  -5  11       24.74       47.40      9.57 o 
   6  -5  11       81.73       96.66     11.09 o 
   7  -5  11        0.34        9.48      9.48 o 
   8  -5  11        0.19        6.88     10.10 o 
   9  -5  11       40.22       77.99     11.14 o 
  10  -5  11       35.68       54.19     12.15 o 
  11  -5  11        0.04       14.00     14.00 o 
  -9  -4  11       51.64       59.88     13.78 o 
  -8  -4  11        0.02        3.76     11.31 o 
  -7  -4  11        1.95       11.65     10.26 o 
  -6  -4  11        3.16        4.61      9.66 o 
  -5  -4  11        6.47        9.08      8.63 o 
  -4  -4  11       15.93       12.08      8.50 o 
  -3  -4  11       74.55       85.62      9.22 o 
  -2  -4  11       19.65       20.61      7.30 o 
  -1  -4  11       98.03      120.67      9.18 o 
   0  -4  11       17.75       19.23      5.08 o 
   1  -4  11      177.78      160.00     10.46 o 
   2  -4  11        5.99        0.41      7.75 o 
   3  -4  11      212.51      187.98     10.77 o 
   4  -4  11       25.00       16.42      8.41 o 
   5  -4  11       98.13      103.18      9.42 o 
   6  -4  11        3.13        1.30      8.28 o 
   7  -4  11        1.27        7.53      8.42 o 
   8  -4  11       42.33       36.92     10.36 o 
   9  -4  11       53.30       61.56     11.86 o 
  10  -4  11        9.42        2.75     11.96 o 
  11  -4  11        2.07       15.64     12.42 o 
 -10  -3  11       22.68       38.17     12.57 o 
  -9  -3  11        6.72        2.40     12.03 o 
  -8  -3  11       16.60        8.59     11.93 o 
  -7  -3  11        1.89       17.94      9.91 o 
  -6  -3  11       16.29       31.24      9.79 o 
  -5  -3  11        0.58       17.02      9.65 o 
  -4  -3  11        1.88        0.90      8.61 o 
  -3  -3  11       91.87       89.86      9.34 o 
  -2  -3  11       87.65       86.60      8.70 o 
  -1  -3  11       18.84       27.08      7.18 o 
   0  -3  11      106.78      122.77      6.61 o 
   1  -3  11      134.57      126.63      8.82 o 
   2  -3  11       45.86       59.48      7.69 o 
   3  -3  11      260.99      211.01     10.65 o 
   4  -3  11       95.90      119.70      9.14 o 
   5  -3  11       59.31       59.12      8.03 o 
   6  -3  11        0.22        7.73      7.73 o 
   7  -3  11        2.76        8.73      7.86 o 
   8  -3  11        2.59        1.78      8.88 o 
   9  -3  11       34.11       16.22     11.26 o 
  10  -3  11       69.21       98.25     12.73 o 
  11  -3  11       33.60       17.78     12.77 o 
  12  -3  11       15.28       19.93     13.58 o 
 -10  -2  11        0.57       12.56     12.56 o 
  -9  -2  11      180.49      211.80     15.85 o 
  -8  -2  11       15.76       18.09     10.48 o 
  -7  -2  11       30.30       44.27     10.37 o 
  -6  -2  11        0.41        8.38      9.30 o 
  -5  -2  11       38.02       39.50      9.64 o 
  -4  -2  11      248.49      282.88     12.67 o 
  -3  -2  11        1.34        4.89      7.13 o 
  -2  -2  11        0.16        4.79      6.54 o 
  -1  -2  11      271.27      279.17     11.47 o 
   0  -2  11        1.37        0.60      7.05 o 
   1  -2  11      748.48      679.93     15.20 o 
   2  -2  11      233.36      211.68     10.49 o 
   3  -2  11        5.61        7.34      6.12 o 
   4  -2  11      140.77      135.29      8.68 o 
   5  -2  11       48.68       51.29      7.57 o 
   6  -2  11       92.30      119.79     10.26 o 
   7  -2  11        0.06        5.22      7.84 o 
   8  -2  11      107.54       99.26     11.53 o 
   9  -2  11       73.17       77.35     11.24 o 
  10  -2  11       45.01       26.81     11.82 o 
  11  -2  11       73.57       77.02     13.22 o 
  12  -2  11       49.49       65.18     13.57 o 
 -11  -1  11        2.60        6.63     12.32 o 
 -10  -1  11       19.64       14.69     12.79 o 
  -9  -1  11        5.10       19.34     11.32 o 
  -8  -1  11       69.09       44.93     11.70 o 
  -7  -1  11       32.61       25.03     10.66 o 
  -6  -1  11       27.05       38.08      9.63 o 
  -5  -1  11        1.00        5.90      8.16 o 
  -4  -1  11       37.69       39.44      7.62 o 
  -3  -1  11       55.70       53.95      7.96 o 
  -2  -1  11        0.25        4.35      6.53 o 
  -1  -1  11      123.81      122.22      8.52 o 
   0  -1  11       13.46       28.14      5.37 o 
   1  -1  11        2.29        4.43      6.84 o 
   2  -1  11      740.44      703.90     15.03 o 
   3  -1  11        0.94        9.05      5.75 o 
   4  -1  11       30.52       30.87      7.09 o 
   5  -1  11       49.52       39.02      7.64 o 
   6  -1  11       15.85       15.54      7.33 o 
   7  -1  11       75.94       83.94      8.78 o 
   8  -1  11       79.25       66.14      9.83 o 
   9  -1  11       22.86       23.11      9.97 o 
  10  -1  11       34.13       46.64     11.89 o 
  11  -1  11       28.60       12.82     12.36 o 
  12  -1  11        0.40       14.07     12.25 o 
 -11   0  11       18.78       23.28     11.87 o 
 -10   0  11        3.66       10.08     12.36 o 
  -9   0  11       64.20       96.48     12.80 o 
  -8   0  11       20.52       35.97     10.93 o 
  -7   0  11      194.89      217.31     13.57 o 
  -6   0  11       22.53       16.19      9.90 o 
  -5   0  11       53.78       49.14      9.83 o 
  -4   0  11       47.03       56.32      8.43 o 
  -3   0  11      100.72       99.80      9.23 o 
  -2   0  11        0.38        6.96      6.96 o 
  -1   0  11      110.00       97.31      9.00 o 
   0   0  11     1146.25     1265.60     16.12 o 
   1   0  11      244.01      381.05     19.30 o 
   2   0  11        0.98        8.28      6.64 o 
   3   0  11       85.43       96.91      7.97 o 
   4   0  11       49.98       32.77      8.09 o 
   5   0  11        2.40       12.55      6.49 o 
   6   0  11      200.36      216.28     12.75 o 
   7   0  11       59.38       78.64      9.83 o 
   8   0  11       29.46       24.47      9.07 o 
   9   0  11      212.50      239.33     14.21 o 
  10   0  11        1.26        5.07     11.07 o 
  11   0  11       13.90       27.14     11.51 o 
  12   0  11        5.53        1.82     11.81 o 
  13   0  11        0.15        0.44     11.48 o 
 -11   1  11        0.08        1.74     10.90 o 
 -10   1  11       58.81       90.14     12.31 o 
  -9   1  11        0.46        8.83     11.05 o 
  -8   1  11       71.96       99.08     11.51 o 
  -7   1  11      129.31      105.25     11.94 o 
  -6   1  11      198.95      174.51     11.93 o 
  -5   1  11       14.91        9.70      9.70 o 
  -4   1  11        0.70        7.48      7.48 o 
  -3   1  11      146.07      151.43      9.65 o 
  -2   1  11       39.85       37.13      7.42 o 
  -1   1  11       80.14       94.51      8.24 o 
   0   1  11     1541.12     1429.31     14.97 o 
   1   1  11      216.07      202.92     10.98 o 
   2   1  11       99.95       84.69      9.37 o 
   3   1  11       21.84        5.60      6.89 o 
   4   1  11       45.51       47.12      7.41 o 
   5   1  11        5.36        3.10      6.64 o 
   6   1  11       27.75       35.00      7.18 o 
   7   1  11        7.26        5.00      7.27 o 
   8   1  11        5.10        8.27      8.27 o 
   9   1  11       65.39       66.18     11.10 o 
  10   1  11      154.11      172.30     13.89 o 
  11   1  11       73.12       68.01     12.87 o 
  12   1  11       14.22       21.18     11.72 o 
  13   1  11        7.86        8.69     11.74 o 
 -11   2  11        5.11        7.06     10.80 o 
 -10   2  11       10.24       15.20     10.57 o 
  -9   2  11        4.46        2.14     10.25 o 
  -8   2  11        2.28        9.48      9.48 o 
  -7   2  11       45.62       76.69      9.54 o 
  -6   2  11      879.98      880.58     18.72 o 
  -5   2  11       26.23       30.58      7.86 o 
  -4   2  11        2.71        0.44      7.02 o 
  -3   2  11      118.20      153.69      9.22 o 
  -2   2  11       38.47       39.11      6.59 o 
  -1   2  11      136.62      150.04      9.21 o 
   0   2  11      159.03      165.39      6.32 o 
   1   2  11     1939.53     1840.42     22.11 o 
   2   2  11       22.60       20.97      6.56 o 
   3   2  11        1.27        6.17      6.17 o 
   4   2  11      179.00      177.63      9.37 o 
   5   2  11       43.46       37.00      7.22 o 
   6   2  11       31.13       46.07      8.21 o 
   7   2  11        7.72        7.37      7.37 o 
   8   2  11       83.41       71.34     10.66 o 
   9   2  11      185.65      152.20     13.00 o 
  10   2  11      227.02      230.37     15.23 o 
  11   2  11       80.59       86.92     13.65 o 
  12   2  11       21.37       14.18     12.41 o 
  13   2  11        1.17       10.61     11.04 o 
 -11   3  11       25.68       31.76     11.11 o 
 -10   3  11        7.29       10.17     10.17 o 
  -9   3  11        4.41        2.07      9.54 o 
  -8   3  11      229.56      226.56     13.46 o 
  -7   3  11        9.05       33.59      8.08 o 
  -6   3  11      121.73      116.74     10.73 o 
  -5   3  11      223.08      233.69     11.68 o 
  -4   3  11       24.40       37.49      6.98 o 
  -3   3  11       10.00       12.28      6.58 o 
  -2   3  11        0.05       12.78      6.17 o 
  -1   3  11      218.34      322.26     11.50 o 
   0   3  11       92.79       95.54      6.19 o 
   1   3  11      137.14      134.67      8.85 o 
   2   3  11      392.15      447.08     12.50 o 
   3   3  11      191.94      206.45      9.90 o 
   4   3  11      181.12      173.27      9.98 o 
   5   3  11       18.00       44.35      6.86 o 
   6   3  11       40.10       58.48      8.28 o 
   7   3  11      153.39      140.66     10.64 o 
   8   3  11      231.35      209.43     12.98 o 
   9   3  11        5.29       14.77     10.15 o 
  10   3  11       98.52      110.43     13.24 o 
  11   3  11       11.04       25.01     11.61 o 
  12   3  11       31.76       34.95     11.64 o 
  13   3  11       21.88       23.77     10.65 o 
 -11   4  11        6.25        1.15     10.66 o 
 -10   4  11        2.49       20.04      9.05 o 
  -9   4  11       55.64       46.33     10.48 o 
  -8   4  11      251.76      262.47     13.97 o 
  -7   4  11      116.12       98.91     10.86 o 
  -6   4  11        8.92        9.73      8.46 o 
  -5   4  11      183.46      207.98     10.27 o 
  -4   4  11        2.14        9.95      6.49 o 
  -3   4  11       46.14       43.63      7.41 o 
  -2   4  11       94.08      107.28      7.91 o 
  -1   4  11        3.09        3.98      5.75 o 
   0   4  11      109.92       89.62      5.67 o 
   1   4  11        8.27       10.77      6.28 o 
   2   4  11       61.00       63.27      7.67 o 
   3   4  11      217.59      227.85     10.01 o 
   4   4  11        6.77        6.40      6.86 o 
   5   4  11       81.57       74.49      9.19 o 
   6   4  11        0.44        7.38      7.38 o 
   7   4  11       93.92      115.44     10.62 o 
   8   4  11       53.76       57.51     10.59 o 
   9   4  11      115.84      108.47     11.40 o 
  10   4  11       52.17       81.95     11.64 o 
  11   4  11        2.38        0.86     10.44 o 
  12   4  11       11.71       15.43     10.43 o 
 -11   5  11        1.73       12.13      9.93 o 
 -10   5  11       24.18       11.83     10.68 o 
  -9   5  11        1.45       14.14      8.64 o 
  -8   5  11       64.92       62.36     10.47 o 
  -7   5  11       66.73       73.82     10.25 o 
  -6   5  11       54.00       72.53      9.17 o 
  -5   5  11      110.83      120.90      9.30 o 
  -4   5  11       14.71       31.24      7.27 o 
  -3   5  11      457.76      442.20     13.42 o 
  -2   5  11       42.16       36.71      7.00 o 
  -1   5  11       92.01       92.58      7.94 o 
   0   5  11       67.74       60.43      5.34 o 
   1   5  11      165.60      194.55      9.93 o 
   2   5  11       24.31       33.17      7.27 o 
   3   5  11     1197.24     1146.80     20.55 o 
   4   5  11      274.92      272.83     11.93 o 
   5   5  11      558.12      581.49     16.09 o 
   6   5  11       30.78       34.02      8.27 o 
   7   5  11      460.19      461.90     16.04 o 
   8   5  11      271.60      296.77     14.55 o 
   9   5  11        2.68        5.37      9.85 o 
  10   5  11       73.47       68.19     11.37 o 
  11   5  11       43.05       48.08     10.97 o 
  12   5  11       19.47       31.27      9.62 o 
 -10   6  11        0.57        1.86      8.59 o 
  -9   6  11       19.39        9.24      9.63 o 
  -8   6  11       57.87       62.10     10.29 o 
  -7   6  11      177.34      162.47     12.12 o 
  -6   6  11       59.65       65.84      8.63 o 
  -5   6  11        8.67       14.62      7.10 o 
  -4   6  11       67.93       53.36      8.05 o 
  -3   6  11        8.69       13.71      6.00 o 
  -2   6  11       13.66       18.62      6.50 o 
  -1   6  11      199.50      209.55     10.07 o 
   0   6  11       35.64       33.43      5.00 o 
   1   6  11       25.30       30.21      7.21 o 
   2   6  11      374.21      392.45     13.17 o 
   3   6  11     1254.28     1230.87     21.90 o 
   4   6  11        0.09       11.44      7.77 o 
   5   6  11      416.44      428.12     14.64 o 
   6   6  11       54.97       53.82      9.12 o 
   7   6  11      134.63      133.59     11.32 o 
   8   6  11        0.25        4.47      9.39 o 
   9   6  11       14.61        3.50     10.08 o 
  10   6  11        5.10       14.88      9.78 o 
  11   6  11        1.24        3.25      9.37 o 
  12   6  11        0.85        5.36      9.59 o 
 -10   7  11        6.73        8.44      9.16 o 
  -9   7  11        0.82        1.52      9.12 o 
  -8   7  11       22.21       30.47      8.60 o 
  -7   7  11      321.54      314.09     14.39 o 
  -6   7  11       48.15       56.19      8.55 o 
  -5   7  11        6.43       13.65      7.03 o 
  -4   7  11        1.98        8.38      6.71 o 
  -3   7  11      165.19      143.01      9.76 o 
  -2   7  11       44.51       67.33      7.28 o 
  -1   7  11        0.10        0.86      6.93 o 
   0   7  11      179.70      204.94      7.58 o 
   1   7  11       48.03       59.99      7.61 o 
   2   7  11        2.52        2.71      7.23 o 
   3   7  11       24.08       19.51      8.63 o 
   4   7  11       47.83       37.71      8.17 o 
   5   7  11       96.04       83.43      9.98 o 
   6   7  11       62.24       64.02      9.92 o 
   7   7  11       36.97       56.19     10.26 o 
   8   7  11      847.60      863.87     21.92 o 
   9   7  11      149.08      135.80     13.24 o 
  10   7  11      140.97      118.94     13.17 o 
  11   7  11        3.18        6.26      9.78 o 
 -10   8  11        0.13        9.05      7.60 o 
  -9   8  11        0.65        7.14      9.01 o 
  -8   8  11       13.44       16.63      8.90 o 
  -7   8  11       32.96       38.41      9.90 o 
  -6   8  11        0.10        0.41      8.48 o 
  -5   8  11        1.52       10.25      7.38 o 
  -4   8  11       45.82       54.86      8.31 o 
  -3   8  11       16.68       10.93      7.14 o 
  -2   8  11       29.79       37.76      8.07 o 
  -1   8  11      135.65      139.58     10.27 o 
   0   8  11       23.76       26.61      5.34 o 
   1   8  11        4.43        3.10      7.51 o 
   2   8  11      157.38      158.90     10.74 o 
   3   8  11      158.90      177.96     11.23 o 
   4   8  11       43.40       53.03      8.99 o 
   5   8  11       17.13       34.92      8.06 o 
   6   8  11        0.00        5.32      7.99 o 
   7   8  11      239.81      227.01     13.56 o 
   8   8  11       35.64       20.96      9.84 o 
   9   8  11       59.79       62.97     10.78 o 
  10   8  11        0.20       14.27      9.52 o 
  11   8  11        2.70        5.22      9.71 o 
  -9   9  11        0.27        2.97      7.79 o 
  -8   9  11        3.94        3.06      8.81 o 
  -7   9  11       50.66       44.33      9.81 o 
  -6   9  11      119.62      106.81     11.20 o 
  -5   9  11        4.19       17.88      7.72 o 
  -4   9  11       38.78       28.39      8.63 o 
  -3   9  11       81.05       96.83      9.97 o 
  -2   9  11      442.56      427.83     15.51 o 
  -1   9  11       35.81       16.46      8.02 o 
   0   9  11        2.30       11.06      5.11 o 
   1   9  11        3.60        7.32      7.32 o 
   2   9  11       27.25       42.32      8.38 o 
   3   9  11        7.74       15.04      8.41 o 
   4   9  11        6.13        0.88      8.84 o 
   5   9  11      343.82      348.13     14.95 o 
   6   9  11        0.08        3.91      9.13 o 
   7   9  11       10.90        0.85      9.38 o 
   8   9  11       49.06       54.76     10.37 o 
   9   9  11       27.05       22.75      9.98 o 
  10   9  11       35.73       41.30      9.86 o 
  -8  10  11        6.77       23.00      9.05 o 
  -7  10  11        3.34        4.25      8.91 o 
  -6  10  11        2.82        7.11      9.09 o 
  -5  10  11       25.34       22.05      9.22 o 
  -4  10  11       17.79        4.46      8.93 o 
  -3  10  11      191.62      194.83     12.28 o 
  -2  10  11       10.97        0.82      8.65 o 
  -1  10  11       36.36       39.33      8.69 o 
   0  10  11        9.96       20.15     15.80 o 
   1  10  11       13.46       22.24      7.97 o 
   2  10  11       21.78        8.62      9.48 o 
   3  10  11      225.02      226.26     12.98 o 
   4  10  11       23.87       14.24      9.50 o 
   5  10  11        5.46        8.56      8.14 o 
   6  10  11        6.29       23.61      9.28 o 
   7  10  11       24.73       22.24      9.48 o 
   8  10  11        0.08        9.56      8.36 o 
   9  10  11        2.22       20.17      8.75 o 
  10  10  11        2.26       13.24      8.95 o 
  -7  11  11       12.80        9.84      9.46 o 
  -6  11  11       42.39       48.69     10.06 o 
  -5  11  11       52.76       66.75     10.60 o 
  -4  11  11       12.07       32.17      8.34 o 
  -3  11  11       70.97       72.02     10.41 o 
  -2  11  11       10.79        9.25      9.64 o 
  -1  11  11        0.07        6.85      8.46 o 
   0  11  11       37.14       47.52      8.27 o 
   1  11  11        0.16        8.91      8.91 o 
   2  11  11       17.60       10.83      9.16 o 
   3  11  11        7.69        3.34      8.78 o 
   4  11  11       51.68       37.93     10.42 o 
   5  11  11        2.64        2.06      8.65 o 
   6  11  11        2.10        0.41      9.30 o 
   7  11  11        0.60        2.35      9.04 o 
   8  11  11       11.28       13.57      8.68 o 
   9  11  11        6.00       31.42      8.21 o 
  -6  12  11        7.05       19.03      8.21 o 
  -5  12  11        2.24        4.18      9.11 o 
  -4  12  11        0.02       14.98      9.21 o 
  -3  12  11        8.33       13.92      9.28 o 
  -2  12  11       10.78       18.61      8.92 o 
  -1  12  11        6.76        2.32      8.53 o 
   0  12  11        3.97        6.57      7.73 o 
   1  12  11        0.86       17.00      7.72 o 
   2  12  11       27.72       19.86      8.74 o 
   3  12  11      109.86       91.71     11.16 o 
   4  12  11        1.06        5.55      8.72 o 
   5  12  11       16.24       16.80      9.38 o 
   6  12  11        3.60        9.15      9.15 o 
   7  12  11        6.07        7.00      8.83 o 
  -5  13  11       21.17       19.11      9.38 o 
  -4  13  11       80.82      106.20     10.95 o 
  -3  13  11        7.87        2.21      9.18 o 
  -2  13  11       32.35       25.39      9.57 o 
  -1  13  11        0.36       15.78      8.08 o 
   0  13  11        6.46        3.89      6.06 o 
   1  13  11       10.46        2.54      8.69 o 
   2  13  11        1.20        7.80      8.55 o 
   3  13  11       26.20       25.36      9.32 o 
   4  13  11       12.24        6.66      9.24 o 
   5  13  11        0.06        3.63      8.35 o 
   6  13  11        1.83       17.59      7.74 o 
  -2  14  11       14.04       16.39      8.88 o 
  -1  14  11       18.88       27.52      8.50 o 
   0  14  11       10.42        5.55      5.95 o 
   1  14  11        1.34        7.98      7.98 o 
   2  14  11        5.70        7.81      8.48 o 
   3  14  11        3.01        4.08      8.50 o 
  -3  -9  12        2.60        3.12     10.52 o 
  -2  -9  12        0.21       13.30      9.12 o 
  -1  -9  12        7.67        4.42      8.85 o 
   0  -9  12        1.46        3.54      6.06 o 
   1  -9  12        5.12       13.09      9.24 o 
   2  -9  12        1.47       15.91      9.15 o 
   3  -9  12       54.77       69.67     11.48 o 
   4  -9  12        4.00        7.59     10.54 o 
   5  -9  12        0.70        7.34     10.37 o 
  -5  -8  12       13.69       28.85     10.45 o 
  -4  -8  12        0.13       10.23     10.23 o 
  -3  -8  12       35.19       41.19     10.40 o 
  -2  -8  12       11.05       10.52      9.35 o 
  -1  -8  12        4.16       12.10      9.08 o 
   0  -8  12        9.81       18.55      6.62 o 
   1  -8  12       22.43       17.15      8.97 o 
   2  -8  12       63.96       45.82     10.46 o 
   3  -8  12        9.11        0.42      9.11 o 
   4  -8  12        2.28        4.68      9.79 o 
   5  -8  12        2.46        4.37     10.05 o 
   6  -8  12       10.00       17.87     10.72 o 
   7  -8  12       34.27       47.34     11.84 o 
  -6  -7  12       73.25       92.99     13.09 o 
  -5  -7  12        3.26        6.43     10.71 o 
  -4  -7  12        3.55        5.46      8.82 o 
  -3  -7  12        2.99        5.74      9.45 o 
  -2  -7  12        0.00       14.81      8.00 o 
  -1  -7  12        6.85        5.43      7.76 o 
   0  -7  12       13.51        1.33      5.96 o 
   1  -7  12       25.11       24.02      8.66 o 
   2  -7  12       33.60       23.90     10.12 o 
   3  -7  12       23.22       30.38      9.58 o 
   4  -7  12       26.78       28.19     10.25 o 
   5  -7  12        0.07        1.75     10.51 o 
   6  -7  12        4.42       20.59     10.30 o 
   7  -7  12       49.63       90.33     13.23 o 
   8  -7  12        4.46       28.71     11.10 o 
  -7  -6  12        1.20        9.53     11.35 o 
  -6  -6  12        2.61        9.83     11.17 o 
  -5  -6  12       23.99        0.44     10.54 o 
  -4  -6  12       18.96       19.82      9.05 o 
  -3  -6  12        1.49        2.95      8.85 o 
  -2  -6  12        2.23        0.41      8.22 o 
  -1  -6  12        3.58        6.39      8.38 o 
   0  -6  12        3.14       12.05      6.32 o 
   1  -6  12       88.69       86.99     10.33 o 
   2  -6  12       74.84       65.90     10.17 o 
   3  -6  12       23.99       21.67     10.42 o 
   4  -6  12        0.09        1.71      9.39 o 
   5  -6  12        5.35        3.49      9.60 o 
   6  -6  12       22.99       40.53     11.59 o 
   7  -6  12        2.19        6.35     10.89 o 
   8  -6  12      152.61      191.57     15.19 o 
   9  -6  12        0.61        0.47     11.62 o 
  -8  -5  12       25.25       28.11     13.59 o 
  -7  -5  12        3.59       10.65     10.65 o 
  -6  -5  12       55.28       54.77     12.32 o 
  -5  -5  12        1.37        0.89      9.88 o 
  -4  -5  12        8.81        7.49      9.26 o 
  -3  -5  12       17.09       19.44      9.07 o 
  -2  -5  12        2.72        6.32      7.59 o 
  -1  -5  12        0.10        2.04      8.18 o 
   0  -5  12       32.10       35.47     13.56 o 
   1  -5  12       37.43       28.76      9.19 o 
   2  -5  12      405.15      367.60     15.48 o 
   3  -5  12        0.48        4.98      8.72 o 
   4  -5  12       10.88       39.42      9.75 o 
   5  -5  12      214.75      218.00     12.98 o 
   6  -5  12       80.58       85.57     11.03 o 
   7  -5  12        9.78        5.84     10.77 o 
   8  -5  12       57.18       65.19     11.86 o 
   9  -5  12        9.23        9.67     11.99 o 
  10  -5  12        0.97       18.51     11.58 o 
  -9  -4  12        0.04        0.95     12.47 o 
  -8  -4  12        2.35        2.85     11.41 o 
  -7  -4  12        0.00        4.23     10.82 o 
  -6  -4  12        0.08        1.86     10.20 o 
  -5  -4  12       74.68       75.35     11.42 o 
  -4  -4  12      245.61      252.71     13.47 o 
  -3  -4  12      105.22      113.08      9.68 o 
  -2  -4  12       12.92       31.81      7.73 o 
  -1  -4  12       27.97       40.06      7.51 o 
   0  -4  12      427.63      356.44      9.40 o 
   1  -4  12     1071.52      965.31     20.01 o 
   2  -4  12     2031.28     1821.27     27.21 o 
   3  -4  12      276.56      248.66     12.81 o 
   4  -4  12        2.87        0.42      7.99 o 
   5  -4  12       19.25        0.85      9.00 o 
   6  -4  12        0.38       11.35      8.29 o 
   7  -4  12        2.79        5.33      9.33 o 
   8  -4  12        8.30       10.39     10.39 o 
   9  -4  12       38.74       47.52     12.33 o 
  10  -4  12        1.81        1.38     11.96 o 
  11  -4  12      125.82      144.61     16.07 o 
  -9  -3  12       23.15       24.58     13.02 o 
  -8  -3  12       30.92       68.85     11.96 o 
  -7  -3  12        0.08        0.00      9.93 o 
  -6  -3  12        1.84       12.14     10.27 o 
  -5  -3  12       96.66      108.13     11.97 o 
  -4  -3  12        0.86        9.96      8.61 o 
  -3  -3  12        1.25        8.44      8.44 o 
  -2  -3  12       55.98       59.08      8.68 o 
  -1  -3  12       44.59       50.26      8.44 o 
   0  -3  12       39.20       34.94     11.20 o 
   1  -3  12        0.54        0.02      8.41 o 
   2  -3  12       75.94       62.84      9.33 o 
   3  -3  12       76.11       97.93     11.10 o 
   4  -3  12       30.52       35.57      7.95 o 
   5  -3  12        6.49       16.61      8.95 o 
   6  -3  12       11.21       21.27      8.25 o 
   7  -3  12        8.49       14.58      8.40 o 
   8  -3  12        9.47        8.98      9.89 o 
   9  -3  12       92.52      107.45     12.75 o 
  10  -3  12       45.38       58.28     13.31 o 
  11  -3  12       68.59       75.70     13.76 o 
 -10  -2  12        5.63        0.48     12.50 o 
  -9  -2  12       65.41       75.63     13.40 o 
  -8  -2  12        7.83        4.27     11.40 o 
  -7  -2  12       72.76       75.25     12.23 o 
  -6  -2  12       83.21       76.24     11.15 o 
  -5  -2  12      161.19      183.97     12.39 o 
  -4  -2  12       17.79       17.18      9.04 o 
  -3  -2  12       15.90       27.57      8.45 o 
  -2  -2  12       20.06       23.98      6.98 o 
  -1  -2  12       15.74       15.74      7.65 o 
   0  -2  12       55.24       41.35      5.86 o 
   1  -2  12      400.83      336.18     12.49 o 
   2  -2  12       83.48       76.90      8.96 o 
   3  -2  12      121.41      127.97      9.50 o 
   4  -2  12       18.67       21.83      7.14 o 
   5  -2  12       45.35       33.33      8.13 o 
   6  -2  12       72.50       64.00      9.14 o 
   7  -2  12        4.80       13.75      8.43 o 
   8  -2  12        0.95        9.02      9.02 o 
   9  -2  12        1.38       10.52     10.52 o 
  10  -2  12       67.17      100.38     13.36 o 
  11  -2  12        3.98        0.46     12.43 o 
  12  -2  12        1.46        0.46     13.65 o 
 -10  -1  12       11.98        3.29     12.22 o 
  -9  -1  12        6.30       14.06     11.25 o 
  -8  -1  12      100.34      103.54     13.07 o 
  -7  -1  12       26.24       17.12     11.10 o 
  -6  -1  12       37.21       43.57     11.01 o 
  -5  -1  12      262.42      296.42     12.71 o 
  -4  -1  12       29.49       18.41      9.43 o 
  -3  -1  12      394.40      433.81     13.74 o 
  -2  -1  12        8.54       10.05      7.42 o 
  -1  -1  12        0.01       16.69      6.42 o 
   0  -1  12      494.93      467.03      9.68 o 
   1  -1  12      328.17      263.07     10.60 o 
   2  -1  12       32.47       23.91      8.24 o 
   3  -1  12       36.70       26.76      7.53 o 
   4  -1  12       14.42        9.78      7.22 o 
   5  -1  12       15.73       25.09      7.78 o 
   6  -1  12        8.37        0.88      7.93 o 
   7  -1  12       89.74       82.96     10.32 o 
   8  -1  12       46.10       18.22     10.48 o 
   9  -1  12        5.93       11.53     10.60 o 
  10  -1  12       22.88       17.62     10.66 o 
  11  -1  12       25.46       25.42     12.48 o 
  12  -1  12       16.64        9.11     13.22 o 
 -10   0  12       62.16       46.78     13.17 o 
  -9   0  12        1.45       11.84     11.84 o 
  -8   0  12      151.39      174.07     14.09 o 
  -7   0  12       12.93        6.33     10.87 o 
  -6   0  12       17.43       15.78     10.37 o 
  -5   0  12      303.70      341.43     13.89 o 
  -4   0  12      189.19      203.42     11.58 o 
  -3   0  12       38.79       17.22      8.83 o 
  -2   0  12       71.06       98.86      8.74 o 
  -1   0  12       56.36       62.62      8.63 o 
   0   0  12      851.12      798.42     17.77 o 
   1   0  12       89.67      116.23     12.92 o 
   2   0  12       49.08       49.26      8.00 o 
   3   0  12      188.50      187.43      9.39 o 
   4   0  12       85.96      108.42      9.55 o 
   5   0  12      111.31       86.85      9.70 o 
   6   0  12       16.71        6.27      7.62 o 
   7   0  12      110.66       98.32     10.48 o 
   8   0  12       13.18       14.29      9.68 o 
   9   0  12        2.50       15.81      9.76 o 
  10   0  12       15.89       20.96     12.12 o 
  11   0  12       17.74       18.50     12.04 o 
  12   0  12        2.52        3.63     12.71 o 
 -10   1  12        0.45       10.48     10.48 o 
  -9   1  12       40.85       46.64     11.45 o 
  -8   1  12       23.32       22.53     10.17 o 
  -7   1  12       32.21       23.47     10.19 o 
  -6   1  12        0.06        2.66      8.85 o 
  -5   1  12        0.50        8.41      8.41 o 
  -4   1  12       46.45       24.32      8.40 o 
  -3   1  12       55.85       51.15      8.81 o 
  -2   1  12       11.18        5.71      6.59 o 
  -1   1  12       24.51       24.00      7.86 o 
   0   1  12      184.72      230.74      7.94 o 
   1   1  12        1.17        0.43      7.26 o 
   2   1  12      274.79      253.40     10.79 o 
   3   1  12       38.75       37.16      7.43 o 
   4   1  12       23.90       31.03      7.53 o 
   5   1  12        2.08        1.80      7.64 o 
   6   1  12        5.92        0.46      7.74 o 
   7   1  12      200.73      184.96     12.45 o 
   8   1  12       16.17       22.34      9.30 o 
   9   1  12       31.45       23.83     10.75 o 
  10   1  12        2.10        7.46     11.17 o 
  11   1  12       57.69       47.36     13.34 o 
  12   1  12        1.15        2.23     11.65 o 
 -11   2  12        3.55       20.13      9.86 o 
 -10   2  12       27.91       38.59     10.91 o 
  -9   2  12        3.79        1.27     10.21 o 
  -8   2  12        0.04       27.52      9.03 o 
  -7   2  12        0.93       13.00      8.66 o 
  -6   2  12        1.75       17.44      8.28 o 
  -5   2  12       35.68       38.52      9.19 o 
  -4   2  12        2.43       24.16      7.03 o 
  -3   2  12      267.57      284.03     11.89 o 
  -2   2  12      152.60      130.94      9.25 o 
  -1   2  12      593.25      599.23     14.10 o 
   0   2  12      187.61      219.96      8.34 o 
   1   2  12      391.72      361.55     12.70 o 
   2   2  12      106.86       85.70      8.83 o 
   3   2  12       29.45       18.31      7.15 o 
   4   2  12        8.30       12.64      7.23 o 
   5   2  12       62.87       53.44      8.22 o 
   6   2  12      308.76      314.15     13.38 o 
   7   2  12       39.99       39.98      8.37 o 
   8   2  12      112.26      108.29     11.20 o 
   9   2  12        3.08        6.07     10.25 o 
  10   2  12        3.18        3.70     11.09 o 
  11   2  12        0.94       25.82     11.78 o 
  12   2  12       19.84       12.71     12.71 o 
 -10   3  12        1.35        2.01      9.67 o 
  -9   3  12        0.07        5.76      9.88 o 
  -8   3  12        0.53       10.47     10.47 o 
  -7   3  12       14.09        0.00      8.91 o 
  -6   3  12       63.76       56.16      9.87 o 
  -5   3  12       89.84       74.84      9.96 o 
  -4   3  12      217.02      196.14     10.90 o 
  -3   3  12       46.64       52.20      8.34 o 
  -2   3  12      188.62      222.27     10.14 o 
  -1   3  12      171.48      197.04     10.19 o 
   0   3  12      133.70      152.95      7.68 o 
   1   3  12       58.14       90.50      8.47 o 
   2   3  12        3.82        6.29      7.19 o 
   3   3  12      515.81      529.60     14.96 o 
   4   3  12      191.51      160.07     10.07 o 
   5   3  12       42.42       62.23      8.29 o 
   6   3  12      206.10      230.49     12.07 o 
   7   3  12        0.09       14.43      8.37 o 
   8   3  12       91.96       66.00     11.62 o 
   9   3  12      246.52      271.77     15.69 o 
  10   3  12      124.13       97.66     13.62 o 
  11   3  12        7.90       22.99     11.50 o 
  12   3  12       85.92       61.53     13.58 o 
 -10   4  12        8.96       13.21      9.71 o 
  -9   4  12        1.45       15.17      9.18 o 
  -8   4  12        9.48       18.77     10.20 o 
  -7   4  12       41.99       43.19      9.56 o 
  -6   4  12       36.96       31.61      8.85 o 
  -5   4  12       33.34       31.15      8.96 o 
  -4   4  12       48.20       77.65      9.06 o 
  -3   4  12       11.69       14.37      6.97 o 
  -2   4  12       42.16       39.96      7.03 o 
  -1   4  12       66.15       60.17      7.52 o 
   0   4  12       79.22       74.20      5.82 o 
   1   4  12      249.92      219.41     11.26 o 
   2   4  12       92.03      100.34      8.63 o 
   3   4  12      248.31      252.33     11.43 o 
   4   4  12      425.24      429.98     14.72 o 
   5   4  12       23.94       21.72      7.85 o 
   6   4  12      544.07      525.98     17.13 o 
   7   4  12      104.75      141.50     11.10 o 
   8   4  12       68.20       51.48     10.58 o 
   9   4  12       29.88       18.14     10.88 o 
  10   4  12       48.45       49.22     11.54 o 
  11   4  12       31.70       57.42     11.57 o 
  12   4  12        0.01       12.23     12.23 o 
 -10   5  12        5.57       20.67      9.40 o 
  -9   5  12       14.73       20.57      9.70 o 
  -8   5  12        7.20        7.96      9.56 o 
  -7   5  12        8.36       15.87      9.36 o 
  -6   5  12        3.96        7.87      7.87 o 
  -5   5  12        8.09        3.78      7.15 o 
  -4   5  12       97.30       95.86      8.52 o 
  -3   5  12       20.40       19.83      6.47 o 
  -2   5  12       32.94       42.68      7.40 o 
  -1   5  12       11.47       11.87      6.60 o 
   0   5  12      205.92      196.18     13.76 o 
   1   5  12        0.06        2.71      6.77 o 
   2   5  12        1.69       15.49      6.83 o 
   3   5  12       90.75       63.18      9.15 o 
   4   5  12      267.21      279.38     12.87 o 
   5   5  12      116.67      133.00     11.05 o 
   6   5  12       12.14        3.21      9.18 o 
   7   5  12      194.09      188.27     12.34 o 
   8   5  12        6.40        0.45      9.49 o 
   9   5  12       57.05       42.55     11.09 o 
  10   5  12      163.56      130.87     12.91 o 
  11   5  12       37.89       30.96     10.73 o 
  12   5  12        0.19        0.77      9.73 o 
 -10   6  12        0.08        0.00      8.76 o 
  -9   6  12       17.61        5.29      9.85 o 
  -8   6  12       15.82        8.18      9.35 o 
  -7   6  12       63.73       77.46     10.39 o 
  -6   6  12       89.53      101.84     10.18 o 
  -5   6  12        6.93       19.05      8.28 o 
  -4   6  12       12.16        7.99      7.57 o 
  -3   6  12       19.66       22.57      7.23 o 
  -2   6  12        4.81        2.15      6.89 o 
  -1   6  12      113.29      104.91      9.58 o 
   0   6  12       63.84       61.72      6.82 o 
   1   6  12       30.50       27.00      7.65 o 
   2   6  12      115.70      100.79      9.99 o 
   3   6  12       89.95       72.95     11.40 o 
   4   6  12      231.64      253.48     13.25 o 
   5   6  12        4.38        2.73      9.12 o 
   6   6  12      427.24      443.95     16.34 o 
   7   6  12      111.29      111.02     11.69 o 
   8   6  12      100.77       86.20     11.50 o 
   9   6  12        2.14       10.35     10.35 o 
  10   6  12      151.39      140.14     13.31 o 
  11   6  12        1.81        9.89      9.89 o 
  12   6  12        0.22       19.22      8.87 o 
 -10   7  12       18.30       22.46      8.92 o 
  -9   7  12       46.46       32.27     10.39 o 
  -8   7  12        4.47        9.57      9.57 o 
  -7   7  12        6.68        1.58      8.64 o 
  -6   7  12       10.00       21.66      8.02 o 
  -5   7  12        1.76        4.09      7.35 o 
  -4   7  12      104.61       92.47      9.55 o 
  -3   7  12        3.39        9.66      7.14 o 
  -2   7  12      214.95      207.02     11.06 o 
  -1   7  12        9.62        9.89      7.73 o 
   0   7  12      333.63      292.64     10.64 o 
   1   7  12        0.23        2.22      7.14 o 
   2   7  12       20.94       32.41      8.56 o 
   3   7  12     1874.42     1745.17     27.10 o 
   4   7  12      182.23      169.87     12.19 o 
   5   7  12        2.44        0.00      8.56 o 
   6   7  12        2.77        0.89      8.04 o 
   7   7  12        7.95        4.40      9.68 o 
   8   7  12      187.93      208.03     13.35 o 
   9   7  12       39.61       32.56     10.86 o 
  10   7  12       23.94       33.58     10.79 o 
  11   7  12       10.58        4.52      9.43 o 
  -9   8  12       13.47        5.10      9.47 o 
  -8   8  12        4.02        9.41      9.41 o 
  -7   8  12       69.04       73.11     10.44 o 
  -6   8  12       53.11       56.96      9.49 o 
  -5   8  12        0.09        4.43      7.65 o 
  -4   8  12        5.11        2.45      7.36 o 
  -3   8  12       72.22       74.55      9.12 o 
  -2   8  12      101.64       90.03     10.05 o 
  -1   8  12       67.36      101.08      9.73 o 
   0   8  12        0.37        1.07      9.61 o 
   1   8  12      153.12      150.18     11.39 o 
   2   8  12      336.01      359.94     14.20 o 
   3   8  12      202.43      185.68     12.92 o 
   4   8  12       87.26      123.60     10.67 o 
   5   8  12        3.20        3.10      8.83 o 
   6   8  12       23.39       21.84      9.62 o 
   7   8  12       52.06       76.74      9.87 o 
   8   8  12        0.33        2.09     10.43 o 
   9   8  12       40.80       23.71     10.85 o 
  10   8  12       40.77       37.40     11.08 o 
  11   8  12        3.82       20.68      8.56 o 
  -8   9  12       27.78       27.74      9.99 o 
  -7   9  12        1.06        7.99      8.37 o 
  -6   9  12       18.80       18.68      9.73 o 
  -5   9  12       11.14       18.64      8.32 o 
  -4   9  12       40.48       47.49      9.26 o 
  -3   9  12       12.12       13.85      8.55 o 
  -2   9  12        1.87        3.28      8.22 o 
  -1   9  12       10.98       17.83      7.88 o 
   0   9  12       12.13       25.29      8.35 o 
   1   9  12       31.99       41.16      8.07 o 
   2   9  12       75.01       54.33     10.43 o 
   3   9  12       97.62       82.39     10.90 o 
   4   9  12      309.25      261.68     14.34 o 
   5   9  12      202.91      176.26     12.50 o 
   6   9  12       14.16        0.84      9.76 o 
   7   9  12       41.98       69.25      9.54 o 
   8   9  12       15.08        1.61      8.83 o 
   9   9  12       13.71        2.69      9.59 o 
  10   9  12       18.34       27.81      9.03 o 
  -8  10  12        3.19        3.97      9.04 o 
  -7  10  12        0.39        9.31      9.31 o 
  -6  10  12        1.67       11.07      9.15 o 
  -5  10  12       93.55       80.43     11.27 o 
  -4  10  12       87.13       77.64     11.04 o 
  -3  10  12      115.24      101.60     10.36 o 
  -2  10  12       42.64       30.13      9.63 o 
  -1  10  12      327.22      347.55     14.14 o 
   0  10  12       40.50       43.31      9.75 o 
   1  10  12       18.85        9.44      8.20 o 
   2  10  12       77.70       70.87     10.12 o 
   3  10  12      206.69      213.66     12.69 o 
   4  10  12        1.36        5.89      8.42 o 
   5  10  12        9.71        7.50      9.16 o 
   6  10  12       71.26       67.38     10.62 o 
   7  10  12        5.84       19.45      8.33 o 
   8  10  12        0.21        0.76      9.15 o 
   9  10  12        5.99       13.74      8.32 o 
  -7  11  12        0.39       13.00      8.66 o 
  -6  11  12        5.63       15.92      9.62 o 
  -5  11  12       29.56       31.70      9.44 o 
  -4  11  12       54.65       41.33     10.71 o 
  -3  11  12       94.64       79.61     11.21 o 
  -2  11  12       63.92       83.61     10.50 o 
  -1  11  12       66.90       80.80      9.76 o 
   0  11  12       90.05      100.32      7.47 o 
   1  11  12       18.37        7.47      8.64 o 
   2  11  12       54.89       47.34     10.11 o 
   3  11  12        7.07       18.25      9.33 o 
   4  11  12        2.12        6.05      9.27 o 
   5  11  12       35.64       38.92      9.53 o 
   6  11  12       10.19        8.53      8.53 o 
   7  11  12       17.99       24.34      9.36 o 
   8  11  12        9.73        3.21      8.93 o 
  -6  12  12        7.19       21.60      8.50 o 
  -5  12  12        9.03        9.76      9.40 o 
  -4  12  12        6.37       21.99      9.54 o 
  -3  12  12      180.12      221.27     12.96 o 
  -2  12  12        5.48        8.92      8.92 o 
  -1  12  12        0.29        2.97      8.57 o 
   0  12  12        1.85        6.04      6.04 o 
   1  12  12       13.77       21.90      8.54 o 
   2  12  12        0.71        8.79      8.79 o 
   3  12  12       26.08       25.65      9.18 o 
   4  12  12       23.43        3.79      9.87 o 
   5  12  12        8.86       19.73      8.57 o 
   6  12  12       87.05       84.56     10.84 o 
   7  12  12        8.42        3.80      8.31 o 
  -4  13  12       18.09       25.52     10.01 o 
  -3  13  12        3.41       23.31      8.35 o 
  -2  13  12       31.03       18.50     10.12 o 
  -1  13  12        1.20        8.02      8.02 o 
   0  13  12        2.95        8.06      9.70 o 
   1  13  12       35.93       38.89      8.26 o 
   2  13  12        0.21        1.76      8.14 o 
   3  13  12       14.45       15.56      8.49 o 
   4  13  12       29.50       38.08      9.09 o 
   5  13  12        0.56        6.14      8.53 o 
   0  14  12       12.46       11.74      5.91 o 
   1  14  12       12.40       16.20      7.16 o 
  -1  -9  13        0.00        4.47      9.68 o 
   0  -9  13        4.05        6.27      7.10 o 
   1  -9  13       61.30       40.81     10.78 o 
   2  -9  13       15.98       24.59     10.70 o 
   3  -9  13        0.12        9.38      9.78 o 
  -3  -8  13        3.35       25.94     10.13 o 
  -2  -8  13       29.80       39.05     10.64 o 
  -1  -8  13       24.91       25.19      9.55 o 
   0  -8  13        6.00       14.57      6.42 o 
   1  -8  13        5.29       19.48      9.34 o 
   2  -8  13        3.78       10.42     10.02 o 
   3  -8  13       14.84        4.94     10.71 o 
   4  -8  13        0.11        6.33      9.72 o 
   5  -8  13        1.23        5.18     10.38 o 
   6  -8  13        5.28        2.65     11.91 o 
  -5  -7  13        0.38       16.96     10.01 o 
  -4  -7  13       18.66       31.07      9.79 o 
  -3  -7  13        0.07        7.48      9.14 o 
  -2  -7  13       23.77       17.39     10.11 o 
  -1  -7  13        0.00        1.18      8.62 o 
   0  -7  13        8.08       12.85      5.96 o 
   1  -7  13       36.24       31.04      9.05 o 
   2  -7  13       15.55       16.94     10.09 o 
   3  -7  13       53.09       62.07     10.76 o 
   4  -7  13        7.87       12.72     10.17 o 
   5  -7  13        0.03        3.04     10.41 o 
   6  -7  13       65.73       71.29     11.96 o 
   7  -7  13       19.06       26.57     12.15 o 
  -6  -6  13        0.16        7.68     11.31 o 
  -5  -6  13        6.79       12.00     11.10 o 
  -4  -6  13       10.77       29.17      9.58 o 
  -3  -6  13       15.88       20.00      9.36 o 
  -2  -6  13        4.63        7.87      9.12 o 
  -1  -6  13        1.11        8.02      8.02 o 
   0  -6  13        3.14        9.93      7.38 o 
   1  -6  13        8.56        6.72      9.12 o 
   2  -6  13      146.44      129.19     12.14 o 
   3  -6  13       81.12       87.04     11.18 o 
   4  -6  13       62.29       66.98     11.45 o 
   5  -6  13       10.99       17.33      9.54 o 
   6  -6  13        0.02        9.72     10.17 o 
   7  -6  13       11.98       16.63     11.69 o 
   8  -6  13        0.40        1.82     11.85 o 
   9  -6  13       10.25       13.77     11.48 o 
  -7  -5  13        8.41        6.08     13.07 o 
  -6  -5  13        0.25        2.29     11.05 o 
  -5  -5  13       44.44       67.41     10.86 o 
  -4  -5  13        2.71        1.33     10.21 o 
  -3  -5  13       12.80        6.08      9.12 o 
  -2  -5  13       15.98       25.83      9.31 o 
  -1  -5  13        6.18        5.33      8.62 o 
   0  -5  13      130.98      119.88      7.61 o 
   1  -5  13       30.99       35.04      9.56 o 
   2  -5  13      207.77      162.32     12.99 o 
   3  -5  13       35.63       36.44      9.94 o 
   4  -5  13        5.03       10.57      9.30 o 
   5  -5  13        3.00       15.10      9.93 o 
   6  -5  13        8.70        9.68     10.12 o 
   7  -5  13       11.45        7.16     10.30 o 
   8  -5  13        3.11       21.80     10.90 o 
   9  -5  13        3.42       11.92     12.37 o 
  -8  -4  13        2.54       12.88     12.88 o 
  -7  -4  13       12.88        1.41     12.27 o 
  -6  -4  13       11.40       30.26     11.17 o 
  -5  -4  13       26.91       47.64     11.00 o 
  -4  -4  13        0.42        8.10      9.45 o 
  -3  -4  13        2.32       17.19      9.25 o 
  -2  -4  13       18.50       16.36      8.61 o 
  -1  -4  13       31.49       33.83      8.77 o 
   0  -4  13       95.65       87.87      9.13 o 
   1  -4  13       30.78       21.20     10.01 o 
   2  -4  13       38.55       55.67     10.57 o 
   3  -4  13        1.10        8.27      9.53 o 
   4  -4  13       40.50       38.38      9.28 o 
   5  -4  13       46.96       48.19      9.90 o 
   6  -4  13        1.77       10.10     10.10 o 
   7  -4  13       23.79       16.98     10.27 o 
   8  -4  13        3.29       15.42     10.43 o 
   9  -4  13        0.05        9.62     11.00 o 
  10  -4  13       51.07       80.52     13.80 o 
  -9  -3  13       15.62       18.75     12.51 o 
  -8  -3  13        0.04       11.94     11.94 o 
  -7  -3  13        0.01        5.19     11.35 o 
  -6  -3  13        5.81        1.40     10.27 o 
  -5  -3  13        4.91        7.37     10.60 o 
  -4  -3  13       46.15       30.80     10.87 o 
  -3  -3  13        3.33        3.12      8.88 o 
  -2  -3  13       24.66       21.30      9.13 o 
  -1  -3  13       51.19       50.35      9.31 o 
   0  -3  13      299.37      266.36     10.45 o 
   1  -3  13        5.60        5.64      8.45 o 
   2  -3  13      276.41      281.57     13.07 o 
   3  -3  13       58.09       53.53      9.96 o 
   4  -3  13       37.58       42.69     10.14 o 
   5  -3  13        2.38        0.43      8.62 o 
   6  -3  13       21.22       18.46      9.66 o 
   7  -3  13        4.23        1.34      9.85 o 
   8  -3  13        0.09        4.55      9.55 o 
   9  -3  13        8.33       32.65     11.96 o 
  10  -3  13        0.68       10.63     12.02 o 
  11  -3  13       31.38       18.41     13.80 o 
  -9  -2  13        2.33       12.84     12.84 o 
  -8  -2  13        2.40       20.83     10.89 o 
  -7  -2  13        2.36        2.34     11.26 o 
  -6  -2  13       62.21       71.05     12.08 o 
  -5  -2  13       68.56       68.35     11.47 o 
  -4  -2  13       17.54       41.63      9.05 o 
  -3  -2  13       40.51       32.08      9.35 o 
  -2  -2  13       88.93       90.52     10.07 o 
  -1  -2  13       28.86       23.50      8.55 o 
   0  -2  13        2.55        3.69      5.79 o 
   1  -2  13      237.21      196.97     11.80 o 
   2  -2  13       83.78       67.46      8.65 o 
   3  -2  13      135.18      148.29     10.90 o 
   4  -2  13       38.68       54.59      8.96 o 
   5  -2  13        0.19       14.35      8.69 o 
   6  -2  13        2.88       11.97      8.86 o 
   7  -2  13       66.46       86.17      9.93 o 
   8  -2  13        8.11       25.20     10.08 o 
   9  -2  13      102.18       98.66     13.44 o 
  10  -2  13       40.40       39.54     13.03 o 
  11  -2  13        0.00        8.80     12.97 o 
  -9  -1  13        2.50       12.58     12.58 o 
  -8  -1  13       67.51       83.15     13.48 o 
  -7  -1  13       44.04       59.14     11.56 o 
  -6  -1  13        0.04       27.07     10.10 o 
  -5  -1  13       96.70      127.33     12.28 o 
  -4  -1  13        7.18        6.75      9.46 o 
  -3  -1  13      187.29      170.46     12.02 o 
  -2  -1  13       49.23       57.08      9.22 o 
  -1  -1  13      149.89      172.63     10.79 o 
   0  -1  13      134.92      158.86     15.33 o 
   1  -1  13      202.01      253.82     11.59 o 
   2  -1  13       85.35       88.45      9.64 o 
   3  -1  13        6.79        3.83      7.66 o 
   4  -1  13        7.75       10.84      7.80 o 
   5  -1  13       67.94       99.74      9.26 o 
   6  -1  13      284.46      274.99     13.48 o 
   7  -1  13        8.28       15.07      9.60 o 
   8  -1  13       80.28       80.12     11.58 o 
   9  -1  13        0.53       10.75     10.75 o 
  10  -1  13       88.58       86.12     13.57 o 
  11  -1  13        1.58        9.28     12.54 o 
 -10   0  13       18.19       32.82     12.13 o 
  -9   0  13        3.22       12.21     12.21 o 
  -8   0  13        5.69        6.34     11.33 o 
  -7   0  13       64.95       67.01     11.78 o 
  -6   0  13      160.87      167.97     13.55 o 
  -5   0  13       78.38       79.15     11.24 o 
  -4   0  13        3.06        6.26      8.05 o 
  -3   0  13        0.07        6.66      8.00 o 
  -2   0  13        0.10        4.41      7.49 o 
  -1   0  13      126.61      125.58     10.04 o 
   0   0  13       59.98       29.51     18.43 o 
   1   0  13       35.70       33.04      9.74 o 
   2   0  13      419.45      416.55     13.72 o 
   3   0  13       20.13       38.71      7.83 o 
   4   0  13        9.08        8.40      7.96 o 
   5   0  13       11.67       10.34      8.09 o 
   6   0  13       11.77        4.11      8.21 o 
   7   0  13        4.77        9.71     10.65 o 
   8   0  13       17.76       37.88      9.82 o 
   9   0  13      165.54      215.78     14.57 o 
  10   0  13        6.21       23.45     12.20 o 
  11   0  13       22.40       49.09     12.97 o 
  12   0  13        7.85        4.52     13.54 o 
 -10   1  13        3.04        1.73     11.68 o 
  -9   1  13       19.18        6.57     11.39 o 
  -8   1  13       18.00       20.29     11.03 o 
  -7   1  13       22.68       35.43      9.74 o 
  -6   1  13      242.60      274.81     14.21 o 
  -5   1  13       70.98       53.77     11.11 o 
  -4   1  13        2.43        0.45      8.44 o 
  -3   1  13       26.82        3.99     10.64 o 
  -2   1  13        3.04        0.44      6.64 o 
  -1   1  13        4.87        5.72      7.93 o 
   0   1  13      231.89      201.07     28.38 o 
   1   1  13       12.32        9.98      9.98 o 
   2   1  13       51.47       55.70      8.76 o 
   3   1  13       17.77       17.78      7.55 o 
   4   1  13       23.98       21.62      7.65 o 
   5   1  13        2.94        4.11      7.31 o 
   6   1  13       84.97       73.55     10.64 o 
   7   1  13       47.80       54.20      9.81 o 
   8   1  13        9.81        9.40      9.87 o 
   9   1  13        9.96       13.17     10.82 o 
  10   1  13       49.11       39.67     13.07 o 
  11   1  13       56.69       76.05     14.66 o 
  12   1  13        0.11        5.76     12.42 o 
 -10   2  13        0.02        6.65      9.97 o 
  -9   2  13       26.11       38.07     11.00 o 
  -8   2  13        1.40        0.43      9.86 o 
  -7   2  13       10.54       42.86      9.53 o 
  -6   2  13        3.26        5.23      9.60 o 
  -5   2  13      315.80      337.42     14.48 o 
  -4   2  13        6.06       15.43      7.93 o 
  -3   2  13       23.23       16.81      7.96 o 
  -2   2  13        1.94        3.99      7.53 o 
  -1   2  13       73.52       47.01      8.43 o 
   0   2  13       21.50       31.64     14.17 o 
   1   2  13        1.63        1.77      8.42 o 
   2   2  13      141.55      132.41     10.29 o 
   3   2  13       62.56       61.52      9.04 o 
   4   2  13       16.84       18.76      8.23 o 
   5   2  13       16.29       13.41      8.32 o 
   6   2  13        4.06       15.38      7.92 o 
   7   2  13       29.17       30.00      8.91 o 
   8   2  13        2.52        1.41      9.38 o 
   9   2  13        4.08        3.27     10.74 o 
  10   2  13      130.27      154.69     14.27 o 
  11   2  13        1.87       12.11     12.11 o 
  12   2  13       92.69       82.75     14.65 o 
 -10   3  13        0.13        5.18     10.37 o 
  -9   3  13        5.49        6.13      9.80 o 
  -8   3  13       10.56       10.83      9.59 o 
  -7   3  13       36.91       32.99     10.14 o 
  -6   3  13        9.49        1.72      8.99 o 
  -5   3  13      222.72      224.04     12.55 o 
  -4   3  13      169.71      150.07     10.47 o 
  -3   3  13      125.41      127.45     10.11 o 
  -2   3  13        6.77       23.43      7.51 o 
  -1   3  13       35.37       28.88      7.55 o 
   0   3  13      261.77      255.39      8.69 o 
   1   3  13        3.86       17.08      7.64 o 
   2   3  13       34.63       24.04      8.16 o 
   3   3  13       14.75       35.24      8.69 o 
   4   3  13       38.39       49.37      8.77 o 
   5   3  13      246.98      275.94     13.48 o 
   6   3  13        5.17        8.87      8.87 o 
   7   3  13        1.26        0.47      8.41 o 
   8   3  13       24.87       21.40     10.23 o 
   9   3  13       17.73       20.69     11.50 o 
  10   3  13       18.07       23.42     11.71 o 
  11   3  13       79.77       68.40     13.95 o 
  12   3  13        4.10       10.37     12.04 o 
 -10   4  13       23.19       15.70     10.72 o 
  -9   4  13       67.44       85.30     11.46 o 
  -8   4  13       14.07       18.61      9.31 o 
  -7   4  13       48.45       59.44     10.73 o 
  -6   4  13        8.93        1.25      9.23 o 
  -5   4  13        3.14        2.55      8.09 o 
  -4   4  13        0.39        0.43      7.31 o 
  -3   4  13       45.83       60.91      8.27 o 
  -2   4  13       51.03       50.50      7.90 o 
  -1   4  13      238.43      227.14     11.07 o 
   0   4  13        0.42        8.92      5.05 o 
   1   4  13      148.90      139.45      9.96 o 
   2   4  13        5.26        2.73      7.30 o 
   3   4  13      308.12      283.14     13.33 o 
   4   4  13      149.29      142.34     11.09 o 
   5   4  13        2.61        2.31      8.81 o 
   6   4  13      270.73      281.57     13.92 o 
   7   4  13       62.40       56.84     10.16 o 
   8   4  13        0.68        0.91     10.07 o 
   9   4  13      106.05      122.28     13.05 o 
  10   4  13       62.09       60.34     11.80 o 
  11   4  13       40.40       39.86     12.17 o 
  12   4  13        0.01        2.77     10.30 o 
 -10   5  13        3.73       12.17     10.33 o 
  -9   5  13       32.29       41.67     10.70 o 
  -8   5  13       16.92       35.02      9.06 o 
  -7   5  13        5.67       17.73      8.46 o 
  -6   5  13       35.48       29.18      9.04 o 
  -5   5  13       22.73       30.09      8.35 o 
  -4   5  13       19.05       22.89      8.48 o 
  -3   5  13        0.06        1.72      7.29 o 
  -2   5  13       99.91       81.19      8.68 o 
  -1   5  13       33.66       42.13      7.90 o 
   0   5  13        2.29       17.71     13.08 o 
   1   5  13      218.57      220.86     11.32 o 
   2   5  13       30.03       30.57      8.67 o 
   3   5  13      304.94      301.35     13.31 o 
   4   5  13       40.52       24.39      9.65 o 
   5   5  13      795.14      765.00     19.78 o 
   6   5  13       36.76       19.25     10.09 o 
   7   5  13        3.38        3.63      9.54 o 
   8   5  13       15.85       10.73     10.30 o 
   9   5  13       15.38       12.23     10.06 o 
  10   5  13       37.63       54.41     11.39 o 
  11   5  13        0.16        2.81     10.44 o 
  -9   6  13        0.80        8.90      8.54 o 
  -8   6  13       11.50       15.33      9.19 o 
  -7   6  13       18.38       30.32      9.06 o 
  -6   6  13       11.25       20.93      8.45 o 
  -5   6  13       21.25       28.30      8.19 o 
  -4   6  13        2.04        2.08      7.92 o 
  -3   6  13        7.23       11.83      7.61 o 
  -2   6  13       80.67       77.46      8.56 o 
  -1   6  13       81.96       75.33      9.09 o 
   0   6  13        1.54        8.46     11.61 o 
   1   6  13       75.47       92.98      9.43 o 
   2   6  13       72.09       89.29      9.52 o 
   3   6  13      234.27      218.83     13.20 o 
   4   6  13      579.72      508.47     17.30 o 
   5   6  13        0.01        0.46      8.63 o 
   6   6  13      131.38      118.46     12.16 o 
   7   6  13        7.05       10.22      9.33 o 
   8   6  13       95.73      104.88     12.18 o 
   9   6  13        1.22        0.84      9.71 o 
  10   6  13       33.59       42.47     10.52 o 
  11   6  13        6.73       13.74      9.93 o 
  -9   7  13        1.91        6.50      9.03 o 
  -8   7  13       26.90       44.15      9.35 o 
  -7   7  13        4.27        7.69      8.86 o 
  -6   7  13       10.48       10.64      7.88 o 
  -5   7  13        8.28       10.47      8.05 o 
  -4   7  13       51.21       39.70      8.60 o 
  -3   7  13       82.19       82.63      9.13 o 
  -2   7  13        3.53        0.84      8.00 o 
  -1   7  13      367.40      346.42     14.05 o 
   0   7  13        4.64        9.01      5.45 o 
   1   7  13       84.74       63.73      9.29 o 
   2   7  13        1.00        8.05      8.05 o 
   3   7  13        6.46       23.33      8.97 o 
   4   7  13       84.77       73.47     10.75 o 
   5   7  13        8.83        1.78      9.35 o 
   6   7  13       23.09       15.85      9.68 o 
   7   7  13       93.64       88.63     11.24 o 
   8   7  13        5.17        0.84     10.53 o 
   9   7  13      120.98      114.78     12.16 o 
  10   7  13       39.22       46.26     10.79 o 
  11   7  13       23.85       19.46      9.37 o 
  -8   8  13        0.24        8.04      9.86 o 
  -7   8  13        2.97        3.01      8.66 o 
  -6   8  13       40.34       54.86     10.05 o 
  -5   8  13       15.64       18.93      8.28 o 
  -4   8  13       35.82       34.51      8.83 o 
  -3   8  13       21.65       14.25      8.14 o 
  -2   8  13       17.67       14.43      8.24 o 
  -1   8  13        0.93       15.00      7.92 o 
   0   8  13        4.54        5.15      1.43 o 
   1   8  13        0.00       10.38      7.78 o 
   2   8  13       46.94       44.31      9.21 o 
   3   8  13        1.06        7.47      9.23 o 
   4   8  13        3.94        9.20      9.20 o 
   5   8  13      128.00       89.91     11.29 o 
   6   8  13       52.25       72.28     10.26 o 
   7   8  13       18.47       33.02      8.77 o 
   8   8  13       83.61       68.36     10.92 o 
   9   8  13      113.86      112.97     12.38 o 
  10   8  13       59.28       39.37     10.58 o 
  -8   9  13       17.10       18.50      8.90 o 
  -7   9  13        0.53        1.83      9.19 o 
  -6   9  13        2.30        0.38      8.30 o 
  -5   9  13       21.34       20.44      8.87 o 
  -4   9  13       36.65       33.33      9.03 o 
  -3   9  13       11.71       14.71      7.95 o 
  -2   9  13       20.00       15.68      8.85 o 
  -1   9  13      277.36      247.63     13.40 o 
   0   9  13       46.94       55.11      6.37 o 
   1   9  13        4.59        8.73      7.49 o 
   2   9  13       98.31       85.36     10.24 o 
   3   9  13       25.37       31.21      8.98 o 
   4   9  13       19.39       15.73      9.36 o 
   5   9  13       49.31       51.26      9.67 o 
   6   9  13        6.99        1.23      9.07 o 
   7   9  13       17.53       12.02      9.62 o 
   8   9  13       14.38        7.32      9.24 o 
   9   9  13        2.81        8.04      9.51 o 
  -7  10  13        7.38        0.72      8.92 o 
  -6  10  13       42.14       39.23      9.90 o 
  -5  10  13        7.58        8.99      8.99 o 
  -4  10  13        7.71       10.29      8.77 o 
  -3  10  13       18.74        6.17      9.26 o 
  -2  10  13      160.85      168.03     12.08 o 
  -1  10  13      115.18      122.91     11.39 o 
   0  10  13       39.22       46.27      9.48 o 
   1  10  13       19.58       14.37      7.98 o 
   2  10  13        6.98       15.62      8.21 o 
   3  10  13      186.44      176.51     12.75 o 
   4  10  13       40.61       45.75      9.80 o 
   5  10  13        8.40       13.27      8.05 o 
   6  10  13        3.71        9.04      8.24 o 
   7  10  13        8.79        4.93      9.49 o 
   8  10  13       18.38        0.36      9.42 o 
   9  10  13        3.61        1.02      8.51 o 
  -6  11  13        3.59        5.28      9.52 o 
  -5  11  13        4.40        5.41      8.65 o 
  -4  11  13        0.17        2.57      8.44 o 
  -3  11  13        2.60        7.42      9.28 o 
  -2  11  13        0.50        9.35      8.61 o 
  -1  11  13        3.01        7.15      8.64 o 
   0  11  13        0.03       11.87      5.86 o 
   1  11  13        6.62       15.15      7.95 o 
   2  11  13       54.98       40.21     10.55 o 
   3  11  13       11.39       12.89      9.38 o 
   4  11  13       70.59       54.56     10.07 o 
   5  11  13        3.36        3.42      8.35 o 
   6  11  13        1.41        8.48      8.48 o 
   7  11  13        0.15        8.49      8.49 o 
   8  11  13        5.45       19.73      8.36 o 
  -5  12  13        0.29        6.83      8.55 o 
  -4  12  13       21.19       16.00      9.73 o 
  -3  12  13       11.57       18.29      8.79 o 
  -2  12  13       18.66       16.28      8.50 o 
  -1  12  13       18.37       25.18      8.87 o 
   0  12  13       23.39       15.02      8.14 o 
   1  12  13       12.69       13.80      8.50 o 
   2  12  13       15.87        8.39      8.75 o 
   3  12  13       79.80       67.43     10.93 o 
   4  12  13       19.24       15.11      9.00 o 
   5  12  13       10.85        1.75      8.78 o 
   6  12  13        1.71        9.14      9.14 o 
  -3  13  13        0.84        3.59      8.82 o 
  -2  13  13        0.05        9.19      8.54 o 
  -1  13  13        0.12        6.23      7.55 o 
   0  13  13        0.78        8.00      5.54 o 
   1  13  13        2.98        4.54      7.77 o 
   2  13  13        2.28        5.66      7.99 o 
   3  13  13       29.97       15.28      9.63 o 
   4  13  13        3.29        2.94      8.16 o 
  -1  -8  14        3.82       15.76      9.22 o 
   0  -8  14        4.79        3.21      6.96 o 
   1  -8  14        0.07        1.56      9.31 o 
   2  -8  14       17.92       46.62     10.37 o 
   3  -8  14        1.06        1.23     10.63 o 
   4  -8  14        4.30       12.14     10.89 o 
  -4  -7  14       28.44       47.69     12.04 o 
  -3  -7  14       14.88       13.00     10.06 o 
  -2  -7  14        0.97        8.14     10.60 o 
  -1  -7  14        2.64        4.72      9.45 o 
   0  -7  14        3.09        0.99      6.49 o 
   1  -7  14        0.24       17.62      9.40 o 
   2  -7  14        1.30        2.00      9.63 o 
   3  -7  14        1.03        4.52     11.10 o 
   4  -7  14        0.56        1.69     10.10 o 
   5  -7  14        5.40       27.95     10.32 o 
   6  -7  14       29.25       30.66     11.82 o 
  -5  -6  14       57.84       49.23     12.99 o 
  -4  -6  14       19.35       16.66     10.96 o 
  -3  -6  14        0.36        9.85      9.85 o 
  -2  -6  14        1.96        9.59      9.59 o 
  -1  -6  14        0.99        7.25      8.86 o 
   0  -6  14        0.65        7.02      6.44 o 
   1  -6  14       30.20       16.19     10.27 o 
   2  -6  14       53.00       59.33     10.90 o 
   3  -6  14       15.82       16.93     10.32 o 
   4  -6  14        2.73        9.28     10.12 o 
   5  -6  14        1.08        9.05     10.77 o 
   6  -6  14        1.14        6.15     10.98 o 
   7  -6  14       16.47       44.16     11.15 o 
   8  -6  14       12.20        7.22     12.63 o 
  -6  -5  14        0.01       12.95     11.10 o 
  -5  -5  14        1.44        8.63     10.90 o 
  -4  -5  14        0.03        4.90     10.69 o 
  -3  -5  14       43.17       24.41     11.33 o 
  -2  -5  14        1.03        2.98      8.92 o 
  -1  -5  14        1.01       17.69      8.63 o 
   0  -5  14        1.39        5.03      5.97 o 
   1  -5  14       52.10       54.11     10.35 o 
   2  -5  14      136.40      128.14     12.16 o 
   3  -5  14        4.53        0.42      9.93 o 
   4  -5  14        1.27        6.34     10.14 o 
   5  -5  14        3.21        4.74     10.35 o 
   6  -5  14        2.68        7.47     10.12 o 
   7  -5  14        2.12       12.98     10.73 o 
   8  -5  14        9.91       11.78     10.87 o 
   9  -5  14        1.69       10.04     11.86 o 
  -7  -4  14        3.87       12.28     12.28 o 
  -6  -4  14        0.40       11.65     11.65 o 
  -5  -4  14        4.27        5.97     10.56 o 
  -4  -4  14      141.07      138.81     13.97 o 
  -3  -4  14       11.56        0.44      9.27 o 
  -2  -4  14        2.34        1.73      9.49 o 
  -1  -4  14       49.81       57.36     10.05 o 
   0  -4  14        0.50        3.38      6.19 o 
   1  -4  14        4.93        6.02      8.43 o 
   2  -4  14       12.05       10.61      9.79 o 
   3  -4  14       22.11       37.43      9.98 o 
   4  -4  14       14.99        5.52     10.18 o 
   5  -4  14        0.97        6.93      9.10 o 
   6  -4  14        0.28        0.44      9.71 o 
   7  -4  14        0.73       10.34     10.34 o 
   8  -4  14        7.05       15.49     10.93 o 
   9  -4  14        2.14        2.29     12.40 o 
  -8  -3  14        9.30        6.18     12.84 o 
  -7  -3  14        1.57        3.30     12.27 o 
  -6  -3  14        1.09       20.06     11.19 o 
  -5  -3  14       25.71       26.23     11.05 o 
  -4  -3  14        8.73       19.95     10.43 o 
  -3  -3  14        1.15        7.57      9.35 o 
  -2  -3  14        6.15       11.34      8.71 o 
  -1  -3  14        0.20        3.39      8.50 o 
   0  -3  14       86.92       74.56      7.44 o 
   1  -3  14      248.04      211.86     12.58 o 
   2  -3  14       28.85        5.76     10.30 o 
   3  -3  14      566.12      521.61     17.62 o 
   4  -3  14      129.46      119.82     11.13 o 
   5  -3  14       26.43       37.11     10.05 o 
   6  -3  14        2.34        4.89      9.34 o 
   7  -3  14       10.41       24.91     10.87 o 
   8  -3  14       22.10       25.26     11.48 o 
   9  -3  14        1.02       15.28     10.66 o 
  10  -3  14       77.30       91.38     14.38 o 
  -8  -2  14        8.82       20.24     11.76 o 
  -7  -2  14        9.70        4.69     11.69 o 
  -6  -2  14       20.26       41.28     11.13 o 
  -5  -2  14        9.85        0.46     10.57 o 
  -4  -2  14        4.31        9.98     10.43 o 
  -3  -2  14       63.21       66.59     11.17 o 
  -2  -2  14       96.60       98.45     10.55 o 
  -1  -2  14       31.89        4.73      9.91 o 
   0  -2  14       26.31       64.99     19.94 o 
   1  -2  14      144.41      150.70     14.03 o 
   2  -2  14      503.71      432.53     15.48 o 
   3  -2  14       38.05       46.40      9.37 o 
   4  -2  14       23.30       15.61      8.67 o 
   5  -2  14        4.25        5.30      8.84 o 
   6  -2  14       63.07       61.29     10.81 o 
   7  -2  14       49.04       67.34     10.55 o 
   8  -2  14        8.72       34.81      9.74 o 
   9  -2  14       26.51       31.81     12.16 o 
  10  -2  14       43.62       43.97     14.04 o 
  -9  -1  14        9.90        5.08     12.93 o 
  -8  -1  14       26.67       27.72     12.02 o 
  -7  -1  14       23.54       18.91     11.99 o 
  -6  -1  14        0.20        5.04      9.63 o 
  -5  -1  14      102.02      136.71     12.76 o 
  -4  -1  14        8.13        5.88     10.85 o 
  -3  -1  14      290.15      315.11     14.77 o 
  -2  -1  14       33.24       44.23      9.29 o 
  -1  -1  14        0.42        9.15      9.15 o 
   0  -1  14       81.27       61.29      7.82 o 
   1  -1  14       41.10       66.93     10.53 o 
   2  -1  14       22.10        6.83     10.67 o 
   3  -1  14       41.70       44.25      9.11 o 
   4  -1  14        0.03        9.27      9.27 o 
   5  -1  14        1.98        7.64      8.99 o 
   6  -1  14        6.12        0.91      9.61 o 
   7  -1  14        0.60        5.57     10.21 o 
   8  -1  14      106.05       99.93     13.13 o 
   9  -1  14        0.73        0.47     10.85 o 
  10  -1  14        6.70       17.40     12.69 o 
  11  -1  14       64.24       80.23     14.85 o 
  -9   0  14        0.80        1.79     11.67 o 
  -8   0  14       34.22       47.38     12.18 o 
  -7   0  14       16.48        5.43     10.85 o 
  -6   0  14        4.41        6.32     10.85 o 
  -5   0  14      209.83      207.08     14.44 o 
  -4   0  14        0.99        5.39      8.99 o 
  -3   0  14        2.60        3.14      8.95 o 
  -2   0  14       44.23       63.14      9.78 o 
  -1   0  14        0.32        7.06      9.25 o 
   0   0  14      323.66      312.09     24.33 o
[truncated: 67,752 more chars]
